# Supplementary material for: Immune and sex-biased gene expression in the threatened Mojave desert tortoise, Gopherus agassizii
Source: PLoS One. 2020 Aug 26;15(8):e0238202. doi: 10.1371/journal.pone.0238202 (PMC7449761; doi:10.1371/journal.pone.0238202)
Supplement: S1 Appendix — (XLSX) [file pone.0238202.s008.xlsx]

## Sheet: jugular vs subcarapacial
Appendix S1 Differentially expressed genes (DEGs) by puncture site (all, including non-unique genes).
gene symbol	baseMean	log2foldchange	lfcSE	stat	pvalue	padj	gopAga1.0 ID	peptide ID	ensembl gene ID	entrez ID	gene description
	32.2036	4.14378	0.632638	6.55	5.75e-11	7.05e-07	gopAga1_00019962	No match
	28.6878	3.00774	0.494198	6.0861	1.16e-09	7.09e-06	gopAga1_00018467	ENSP00000477950	ENSG00000025708
UPF3A	79.9937	-2.34094	0.448238	-5.22253	1.76e-07	0.000721389	gopAga1_00000259	ENSP00000364448	ENSG00000169062	65110	UPF3A, regulator of nonsense mediated mRNA decay [Source:HGNC Symbol;Acc:HGNC:20332]
CCL5	75.5665	2.11176	0.410094	5.14947	2.61e-07	0.000800792	gopAga1_00012204	ENSP00000475057	ENSG00000271503	6352	C-C motif chemokine ligand 5 [Source:HGNC Symbol;Acc:HGNC:10632]
MT-ND5	1189.94	-2.94298	0.591131	-4.97855	6.41e-07	0.00157107	gopAga1_00011703	ENSP00000354813	ENSG00000198786	4540	mitochondrially encoded NADH:ubiquinone oxidoreductase core subunit 5 [Source:HGNC Symbol;Acc:HGNC:7461]
	735.766	2.23154	0.45981	4.85317	1.22e-06	0.00248313	gopAga1_00017946	XP_008176228.1		101954178	major histocompatability complex class I-related gene protein-like
CNGA2	21.5162	3.35415	0.696806	4.81361	1.48e-06	0.00259655	gopAga1_00013431	ENSP00000328478	ENSG00000183862	1260	cyclic nucleotide gated channel alpha 2 [Source:HGNC Symbol;Acc:HGNC:2149]
EPPIN	21.2526	2.72551	0.571554	4.7686	1.86e-06	0.00284339	gopAga1_00009907	ENSP00000338114	ENSG00000101448	57119	epididymal peptidase inhibitor [Source:HGNC Symbol;Acc:HGNC:15932]
MYLIP	504.269	-1.80809	0.382675	-4.72487	2.3e-06	0.0029327	gopAga1_00012482	ENSP00000349298	ENSG00000007944	29116	myosin regulatory light chain interacting protein [Source:HGNC Symbol;Acc:HGNC:21155]
	102.527	1.85805	0.393893	4.71715	2.39e-06	0.0029327	gopAga1_00014260	No match
CLEC4E	24.7324	1.69999	0.366174	4.64258	3.44e-06	0.00301373	gopAga1_00011531	ENSP00000299663	ENSG00000166523	26253	C-type lectin domain family 4 member E [Source:HGNC Symbol;Acc:HGNC:14555]
TGM3	156.088	1.74127	0.373821	4.65803	3.19e-06	0.00301373	gopAga1_00008826	ENSP00000370867	ENSG00000125780	7053	transglutaminase 3 [Source:HGNC Symbol;Acc:HGNC:11779]
	686.438	2.29726	0.493324	4.6567	3.21e-06	0.00301373	gopAga1_00017566	XP_005288924.2		101938255	avidin-like
	12.3935	2.27982	0.48859	4.66613	3.07e-06	0.00301373	gopAga1_00006206	XP_005307797.2		101947803	TCDD-inducible poly [ADP-ribose] polymerase-like
RALGPS2	102.512	-1.28043	0.280649	-4.56239	5.06e-06	0.00413428	gopAga1_00002133	ENSP00000356606	ENSG00000116191	55103	Ral GEF with PH domain and SH3 binding motif 2 [Source:HGNC Symbol;Acc:HGNC:30279]
LYPD5	286.74	2.07193	0.462969	4.4753	7.63e-06	0.00584787	gopAga1_00009788	ENSP00000367185	ENSG00000159871	284348	LY6/PLAUR domain containing 5 [Source:HGNC Symbol;Acc:HGNC:26397]
HIF3A	9.26428	5.69608	1.28623	4.4285	9.49e-06	0.00684425	gopAga1_00012178	ENSP00000366898	ENSG00000124440	64344	hypoxia inducible factor 3 subunit alpha [Source:HGNC Symbol;Acc:HGNC:15825]
MDH1B	25.0586	-1.74682	0.407041	-4.2915	1.77e-05	0.0120898	gopAga1_00001876	ENSP00000389916	ENSG00000138400	130752	malate dehydrogenase 1B [Source:HGNC Symbol;Acc:HGNC:17836]
VBP1	235.446	-1.57642	0.36896	-4.27261	1.93e-05	0.012142	gopAga1_00014466	ENSP00000286428	ENSG00000155959	7411	VHL binding protein 1 [Source:HGNC Symbol;Acc:HGNC:12662]
PTGFR	15.9097	2.41904	0.569421	4.24825	2.15e-05	0.012142	gopAga1_00006902	ENSP00000359793	ENSG00000122420	5737	prostaglandin F receptor [Source:HGNC Symbol;Acc:HGNC:9600]
	174.788	1.13899	0.267984	4.2502	2.14e-05	0.012142	gopAga1_00018717	XP_005290565.1		101948754	protein PML-like
	45.1842	1.76552	0.415831	4.24577	2.18e-05	0.012142	gopAga1_00011749	XP_008165326.1		101943025	cornifelin homolog B-like
	141.45	1.57546	0.377305	4.17557	2.97e-05	0.0151455	gopAga1_00007842	ENSGALP00000006754	ENSGALG00000004252	420160	cathepsin L1-like [Source:NCBI gene;Acc:420160]
ATF7IP	1154.26	-1.94585	0.467986	-4.15793	3.21e-05	0.0151455	gopAga1_00010475	ENSP00000444589	ENSG00000171681	55729	activating transcription factor 7 interacting protein [Source:HGNC Symbol;Acc:HGNC:20092]
	10.7748	1.64201	0.394631	4.16087	3.17e-05	0.0151455	gopAga1_00017867	ENSPSIP00000015207	ENSPSIG00000013565	102460264	uncharacterized LOC102460264 [Source:NCBI gene;Acc:102460264]
RETN	7.78012	2.13686	0.511722	4.17582	2.97e-05	0.0151455	gopAga1_00016707	XP_008175229.1		101945081	resistin
CCL21	45.1464	1.79537	0.432905	4.14726	3.36e-05	0.0152809	gopAga1_00018788	ENSP00000259607	ENSG00000137077	6366	C-C motif chemokine ligand 21 [Source:HGNC Symbol;Acc:HGNC:10620]
NCCRP1	11.7056	2.43993	0.59538	4.0981	4.17e-05	0.0178671	gopAga1_00006029	ENSP00000342137	ENSG00000188505	342897	non-specific cytotoxic cell receptor protein 1 homolog (zebrafish) [Source:HGNC Symbol;Acc:HGNC:33739]
TEX9	68.7355	-1.55512	0.379953	-4.09293	4.26e-05	0.0178671	gopAga1_00000100	ENSP00000342169	ENSG00000151575	374618	testis expressed 9 [Source:HGNC Symbol;Acc:HGNC:29585]
	143.783	-2.49335	0.610081	-4.08692	4.37e-05	0.0178671	gopAga1_00005350	No match
REG1A	57.1991	2.14061	0.526306	4.06724	4.76e-05	0.0188176	gopAga1_00019016	ENSP00000233735	ENSG00000115386	5967	regenerating family member 1 alpha [Source:HGNC Symbol;Acc:HGNC:9951]
	65.3911	2.3433	0.579086	4.04654	5.2e-05	0.0199179	gopAga1_00019849	No match
PLPPR5	8.62653	3.59699	0.892678	4.02944	5.59e-05	0.0207746	gopAga1_00016989	ENSP00000263177	ENSG00000117598	163404	phospholipid phosphatase related 5 [Source:HGNC Symbol;Acc:HGNC:31703]
ETNPPL	433.769	-2.33611	0.58248	-4.01063	6.06e-05	0.0218394	gopAga1_00007096	ENSP00000296486	ENSG00000164089	64850	ethanolamine-phosphate phospho-lyase [Source:HGNC Symbol;Acc:HGNC:14404]
	66.6557	-1.57238	0.393003	-4.00095	6.31e-05	0.0221023	gopAga1_00013440	No match
UBE2L3	494.447	-1.14344	0.292489	-3.90935	9.25e-05	0.0315216	gopAga1_00000846	ENSP00000400906	ENSG00000185651	7332	ubiquitin conjugating enzyme E2 L3 [Source:HGNC Symbol;Acc:HGNC:12488]
	10.5399	-2.75018	0.706084	-3.89498	9.82e-05	0.0325464	gopAga1_00018642	No match
	26.1799	-2.61359	0.674635	-3.87408	0.000107026	0.0328089	gopAga1_00019120	ENSACAP00000020399	ENSACAG00000023622
GNA13	40.271	-1.17183	0.3023	-3.87638	0.000106021	0.0328089	gopAga1_00002699	ENSP00000439647	ENSG00000120063	10672	G protein subunit alpha 13 [Source:HGNC Symbol;Acc:HGNC:4381]
ADAL	29.2318	-1.40118	0.360695	-3.88468	0.000102466	0.0328089	gopAga1_00000762	ENSP00000456242	ENSG00000168803	161823	adenosine deaminase like [Source:HGNC Symbol;Acc:HGNC:31853]
	16.9575	3.96716	1.03296	3.84058	0.000122742	0.0345888	gopAga1_00017763	ENSGALP00000035853
ZRANB3	38.4842	-1.55719	0.405746	-3.83785	0.000124116	0.0345888	gopAga1_00000021	ENSP00000264159	ENSG00000121988	84083	zinc finger RANBP2-type containing 3 [Source:HGNC Symbol;Acc:HGNC:25249]
CRYBG3	58.2756	-1.38161	0.358845	-3.85017	0.000118036	0.0345888	gopAga1_00000769	ENSP00000374273	ENSG00000080200	131544	crystallin beta-gamma domain containing 3 [Source:HGNC Symbol;Acc:HGNC:34427]
	71.9689	-1.19293	0.31025	-3.84505	0.000120529	0.0345888	gopAga1_00012452	No match
	4176.17	2.24275	0.586864	3.82159	0.000132596	0.0361309	gopAga1_00012712	XP_005280677.1		101948240	protein MRP-126
	9.18034	-2.4023	0.634215	-3.78783	0.000151966	0.0405089	gopAga1_00004192	No match
MYH11	97.3006	-2.24761	0.597767	-3.76	0.000169913	0.0443291	gopAga1_00006675	ENSP00000300036	ENSG00000133392	4629	myosin heavy chain 11 [Source:HGNC Symbol;Acc:HGNC:7569]
	16.9797	-1.63512	0.43612	-3.74925	0.000177367	0.0453099	gopAga1_00009916	No match
FAM184A	94.8232	-1.67204	0.447571	-3.73581	0.000187115	0.0468245	gopAga1_00008992	ENSP00000429826	ENSG00000111879	79632	family with sequence similarity 184 member A [Source:HGNC Symbol;Acc:HGNC:20991]
ST8SIA6	51.0411	-2.8062	0.755115	-3.71625	0.000202199	0.0495873	gopAga1_00000785	ENSP00000366827	ENSG00000148488	338596	ST8 alpha-N-acetyl-neuraminide alpha-2,8-sialyltransferase 6 [Source:HGNC Symbol;Acc:HGNC:23317]
	1098.99	-1.39073	0.375591	-3.70278	0.000213247	0.0499875	gopAga1_00007759	No match
	279.284	1.14098	0.307977	3.70474	0.000211604	0.0499875	gopAga1_00012796	No match
	3.91039	2.97184	0.803318	3.69946	0.000216061	0.0499875	gopAga1_00019885	No match
