# Supplementary material for: Immune and sex-biased gene expression in the threatened Mojave desert tortoise, Gopherus agassizii
Source: PLoS One. 2020 Aug 26;15(8):e0238202. doi: 10.1371/journal.pone.0238202 (PMC7449761; doi:10.1371/journal.pone.0238202)
Supplement: S2 Appendix — (XLSX) [file pone.0238202.s009.xlsx]

## Sheet: MI vs NI
Appendix S2A Differentially expressed genes (DEGs) by experimental immune group MI relative to NI (all, including non-unique genes).
gene symbol	baseMean	log2FoldChange	lfcSE	stat	pvalue	padj	gopAga1.0 ID	peptide ID	ensembl gene ID	entrez ID	description
	2.38256	-26.4781	4.15065	-6.37925	1.78e-10	1.5e-06	gopAga1_00012085	No match
	1.55847	-23.0068	4.15252	-5.54045	3.02e-08	0.000169504	gopAga1_00012086	XP_005307558.1		101931719	alpha-1-antitrypsin-like
HMOX1	21.8175	-2.71228	0.679926	-3.98908	6.63e-05	0.0486091	gopAga1_00004725	ENSP00000216117	ENSG00000100292	3162	heme oxygenase 1 [Source:HGNC Symbol;Acc:HGNC:5013]
	54.1396	-2.5415	0.518548	-4.90118	9.53e-07	0.00160565	gopAga1_00018523	No match
TEX26	31.5997	-2.32295	0.465719	-4.98788	6.1e-07	0.00114326	gopAga1_00013727	ENSP00000369840	ENSG00000175664	122046	testis expressed 26 [Source:HGNC Symbol;Acc:HGNC:28622]
TMEM135	76.9453	-2.29814	0.492634	-4.665	3.09e-06	0.00472879	gopAga1_00006093	ENSP00000436179	ENSG00000166575	65084	transmembrane protein 135 [Source:HGNC Symbol;Acc:HGNC:26167]
RAMMET	444.233	-1.83236	0.352268	-5.20162	1.98e-07	0.000543108	gopAga1_00011006	ENSP00000307181	ENSG00000169612	83640	RNMT activating mRNA cap methyltransferase subunit [Source:HGNC Symbol;Acc:HGNC:31022]
HPRT1	179.791	-1.82836	0.427462	-4.27724	1.89e-05	0.0212629	gopAga1_00015008	ENSP00000298556	ENSG00000165704	3251	hypoxanthine phosphoribosyltransferase 1 [Source:HGNC Symbol;Acc:HGNC:5157]
ST6GALNAC4	157.349	-1.37868	0.332471	-4.14677	3.37e-05	0.0334322	gopAga1_00008231	ENSP00000336733	ENSG00000136840	27090	ST6 N-acetylgalactosaminide alpha-2,6-sialyltransferase 4 [Source:HGNC Symbol;Acc:HGNC:17846]
CA1	56987.2	-1.30296	0.317878	-4.09892	4.15e-05	0.0368963	gopAga1_00016984	ENSP00000443517	ENSG00000133742	759	carbonic anhydrase 1 [Source:HGNC Symbol;Acc:HGNC:1368]
SRI	659.171	-1.12009	0.265489	-4.21899	2.45e-05	0.0258515	gopAga1_00001675	ENSP00000378137	ENSG00000075142	6717	sorcin [Source:HGNC Symbol;Acc:HGNC:11292]
LMO2	2138.09	-1.04261	0.195901	-5.3221	1.03e-07	0.000432236	gopAga1_00015870	ENSP00000379175	ENSG00000135363	4005	LIM domain only 2 [Source:HGNC Symbol;Acc:HGNC:6642]
ATP11A	44.0033	1.51743	0.381965	3.97269	7.11e-05	0.0499086	gopAga1_00006094	ENSP00000364796	ENSG00000068650	23250	ATPase phospholipid transporting 11A [Source:HGNC Symbol;Acc:HGNC:13552]
	45.5914	2.27025	0.495386	4.58278	4.59e-06	0.00594897	gopAga1_00017285	XP_008171311.1		101940465	uncharacterized LOC101940465
XAF1	32.9188	3.05788	0.757416	4.03725	5.41e-05	0.0414337	gopAga1_00010160	ENSP00000354822	ENSG00000132530	54739	XIAP associated factor 1 [Source:HGNC Symbol;Acc:HGNC:30932]
	9.3386	3.36026	0.830612	4.04552	5.22e-05	0.0414337	gopAga1_00014817	No match
IGHE	53.3727	3.37228	0.825033	4.08745	4.36e-05	0.0368963	gopAga1_00019100	ENSP00000481089	ENSG00000276192	3497	immunoglobulin heavy constant epsilon [Source:HGNC Symbol;Acc:HGNC:5522]
KARS	50.7947	7.12541	1.53703	4.63582	3.56e-06	0.00499369	gopAga1_00006577	ENSP00000303043	ENSG00000065427	3735	lysyl-tRNA synthetase [Source:HGNC Symbol;Acc:HGNC:6215]
	0.411687	15.795	3.05102	5.17694	2.26e-07	0.000543108	gopAga1_00017729	No match
	0.523597	16.4584	2.53487	6.49281	8.42e-11	1.42e-06	gopAga1_00001977	XP_008169094.1		101938579	cell surface hyaluronidase-like
RNF125	0.323372	16.4694	3.15523	5.21972	1.79e-07	0.000543108	gopAga1_00018557	XP_005280067.1		101931229	ring finger protein 125
CDO1	0.282736	17.0016	3.73582	4.55096	5.34e-06	0.00642912	gopAga1_00002228	ENSP00000250535	ENSG00000129596	1036	cysteine dioxygenase type 1 [Source:HGNC Symbol;Acc:HGNC:1795]
ABHD8	0.246169	17.0474	4.17156	4.08656	4.38e-05	0.0368963	gopAga1_00001816	ENSP00000247706	ENSG00000127220	79575	abhydrolase domain containing 8 [Source:HGNC Symbol;Acc:HGNC:23759]
	154.763	17.414	3.42369	5.08632	3.65e-07	0.000769166	gopAga1_00007704	No match

## Sheet: SI vs NI
Appendix S2B Differentially expressed genes (DEGs) by experimental immune group SI relative to NI (all, including non-unique genes).
gene symbol	baseMean	log2FoldChange	lfcSE	stat	pvalue	padj	gopAga1.0 ID	peptide ID	ensembl gene ID	entrez ID	description
	-18.8148	0.507391	2.59146	-7.26033	3.86e-13	3.32e-09	gopAga1_00016814	No match
CCDC91	-5.07075	31.5748	1.27603	-3.97386	7.07e-05	0.0389712	gopAga1_00006428	ENSP00000442473	ENSG00000123106	55297	coiled-coil domain containing 91 [Source:HGNC Symbol;Acc:HGNC:24855]
GTSF1	-3.50856	161.773	0.704527	-4.98003	6.36e-07	0.00182026	gopAga1_00017611	ENSP00000304185	ENSG00000170627	121355	gametocyte specific factor 1 [Source:HGNC Symbol;Acc:HGNC:26565]
MT-ND5	-2.12832	1189.94	0.485253	-4.38599	1.15e-05	0.0158896	gopAga1_00011703	ENSP00000354813	ENSG00000198786	4540	mitochondrially encoded NADH:ubiquinone oxidoreductase core subunit 5 [Source:HGNC Symbol;Acc:HGNC:7461]
ETNPPL	-2.12127	433.769	0.504293	-4.20643	2.59e-05	0.026217	gopAga1_00007096	ENSP00000296486	ENSG00000164089	64850	ethanolamine-phosphate phospho-lyase [Source:HGNC Symbol;Acc:HGNC:14404]
	-1.89064	6.37306	0.476516	-3.96762	7.26e-05	0.0389712	gopAga1_00018783	XP_008174169.1		101949994	ETS domain-containing protein Elk-1
	-1.78155	14.0203	0.429449	-4.14847	3.35e-05	0.0302626	gopAga1_00011870	ENSPSIP00000000311	ENSPSIG00000000310	102462526	proto-oncogene Mas-like [Source:NCBI gene;Acc:102462526]
ZNF362	-1.78083	15.059	0.439386	-4.05301	5.06e-05	0.0364079	gopAga1_00013862	ENSP00000362527	ENSG00000160094	149076	zinc finger protein 362 [Source:HGNC Symbol;Acc:HGNC:18079]
ACTL8	-1.74937	37.8214	0.412555	-4.24032	2.23e-05	0.0240422	gopAga1_00019235	XP_008172938.1		101931728	actin like 8
	-1.69501	55.5268	0.352003	-4.81535	1.47e-06	0.00315544	gopAga1_00019421	ENSPSIP00000011046	ENSPSIG00000010010	102453509	E3 ubiquitin-protein ligase TRIM68-like [Source:NCBI gene;Acc:102453509]
CD19	-1.60244	16.567	0.401455	-3.99159	6.56e-05	0.0389712	gopAga1_00017781	ENSP00000437940	ENSG00000177455	930	CD19 molecule [Source:HGNC Symbol;Acc:HGNC:1633]
TRIM3	-1.4838	18.5876	0.364978	-4.06544	4.79e-05	0.0364079	gopAga1_00019380	ENSP00000352508	ENSG00000110171	10612	tripartite motif containing 3 [Source:HGNC Symbol;Acc:HGNC:10064]
PCBP4	-1.45474	29.5574	0.357665	-4.06733	4.76e-05	0.0364079	gopAga1_00003832	ENSP00000322341	ENSG00000090097	57060	poly(rC) binding protein 4 [Source:HGNC Symbol;Acc:HGNC:8652]
MPG	-1.31078	229.156	0.309176	-4.2396	2.24e-05	0.0240422	gopAga1_00001611	ENSACAP00000010527	ENSACAG00000010719	100557008	N-methylpurine DNA glycosylase [Source:NCBI gene;Acc:100557008]
MYLIP	-1.27538	504.269	0.315946	-4.03671	5.42e-05	0.0372485	gopAga1_00012482	ENSP00000349298	ENSG00000007944	29116	myosin regulatory light chain interacting protein [Source:HGNC Symbol;Acc:HGNC:21155]
	-1.25889	27.6066	0.310713	-4.05162	5.09e-05	0.0364079	gopAga1_00017523	XP_005307058.1		101935031	coiled-coil domain-containing protein 138-like
	-1.25629	744.866	0.316115	-3.97417	7.06e-05	0.0389712	gopAga1_00014791	No match
CRYBG3	-1.19068	58.2756	0.277655	-4.28833	1.8e-05	0.0220895	gopAga1_00000769	ENSP00000374273	ENSG00000080200	131544	crystallin beta-gamma domain containing 3 [Source:HGNC Symbol;Acc:HGNC:34427]
RALGPS2	-0.958189	102.512	0.235385	-4.07074	4.69e-05	0.0364079	gopAga1_00002133	ENSP00000356606	ENSG00000116191	55103	Ral GEF with PH domain and SH3 binding motif 2 [Source:HGNC Symbol;Acc:HGNC:30279]
SLC25A3	0.707044	549.333	0.177192	3.99027	6.6e-05	0.0389712	gopAga1_00001006	ENSP00000228318	ENSG00000075415	5250	solute carrier family 25 member 3 [Source:HGNC Symbol;Acc:HGNC:10989]
SERINC1	0.711197	1484.47	0.162479	4.37715	1.2e-05	0.0158896	gopAga1_00010383	ENSP00000342962	ENSG00000111897	57515	serine incorporator 1 [Source:HGNC Symbol;Acc:HGNC:13464]
BTG1	0.950459	885.029	0.195522	4.86113	1.17e-06	0.00286437	gopAga1_00017826	ENSP00000256015	ENSG00000133639	694	BTG anti-proliferation factor 1 [Source:HGNC Symbol;Acc:HGNC:1130]
COPS8	0.970259	887.705	0.170038	5.70612	1.16e-08	4.96e-05	gopAga1_00003945	ENSP00000375865	ENSG00000198612	10920	COP9 signalosome subunit 8 [Source:HGNC Symbol;Acc:HGNC:24335]
IFT46	1.10906	26.6489	0.282283	3.92889	8.53e-05	0.0444248	gopAga1_00001219	ENSP00000264021	ENSG00000118096	56912	intraflagellar transport 46 [Source:HGNC Symbol;Acc:HGNC:26146]
MRNIP	1.25918	849.363	0.301255	4.17978	2.92e-05	0.0278477	gopAga1_00014007	ENSP00000428460	ENSG00000161010	51149	MRN complex interacting protein [Source:HGNC Symbol;Acc:HGNC:30817]
PNPLA7	1.30807	45.5424	0.335749	3.89597	9.78e-05	0.0480072	gopAga1_00005407	XP_008173084.1		101951780	patatin like phospholipase domain containing 7
FAM20B	1.37865	46.4968	0.30671	4.49495	6.96e-06	0.0119544	gopAga1_00002134	ENSP00000263733	ENSG00000116199	9917	FAM20B, glycosaminoglycan xylosylkinase [Source:HGNC Symbol;Acc:HGNC:23017]
	2.47628	10.1583	0.633294	3.91016	9.22e-05	0.0466039	gopAga1_00009647	No match
	5.63916	32.7352	1.27849	4.41078	1.03e-05	0.0158896	gopAga1_00004469	No match
	11.4472	154.763	2.87763	3.97801	6.95e-05	0.0389712	gopAga1_00007704	No match
ABHD8	14.0831	0.246169	3.50045	4.02322	5.74e-05	0.0379309	gopAga1_00001816	ENSP00000247706	ENSG00000127220	79575	abhydrolase domain containing 8 [Source:HGNC Symbol;Acc:HGNC:23759]
CDO1	14.5388	0.282736	3.14133	4.62823	3.69e-06	0.00703967	gopAga1_00002228	ENSP00000250535	ENSG00000129596	1036	cysteine dioxygenase type 1 [Source:HGNC Symbol;Acc:HGNC:1795]
RNF125	14.9077	0.323372	2.65901	5.60647	2.06e-08	7.09e-05	gopAga1_00018557	XP_005280067.1		101931229	ring finger protein 125
	16.0962	0.523597	2.13516	7.53865	4.75e-14	8.16e-10	gopAga1_00001977	XP_008169094.1		101938579	cell surface hyaluronidase-like
	16.4149	0.411687	2.5073	6.54684	5.88e-11	3.37e-07	gopAga1_00017729	No match
