# Supplementary material for: Immune and sex-biased gene expression in the threatened Mojave desert tortoise, Gopherus agassizii
Source: PLoS One. 2020 Aug 26;15(8):e0238202. doi: 10.1371/journal.pone.0238202 (PMC7449761; doi:10.1371/journal.pone.0238202)
Supplement: S3 Appendix — (XLSX) [file pone.0238202.s010.xlsx]

## Sheet: female vs male
Appendix S3 Differentially expressed genes (DEGs) by sex (all, including non-unique genes).
gene symbol	baseMean	log2FoldChange	lfcSE	stat	pvalue	padj	gopAga1.0 ID	peptide ID	ensembl gene ID	entrez ID	gene description
DGCR8	1139.95	-0.951626	0.14556	-6.53767	6.25e-11	5.59e-07	gopAga1_00004224	ENSP00000372488	ENSG00000128191	54487	DGCR8, microprocessor complex subunit [Source:HGNC Symbol;Acc:HGNC:2847]
NAA15	473.899	-1.13021	0.186705	-6.05348	1.42e-09	6.34e-06	gopAga1_00005079	ENSP00000381920	ENSG00000164134	80155	N(alpha)-acetyltransferase 15, NatA auxiliary subunit [Source:HGNC Symbol;Acc:HGNC:30782]
PPTC7	170.838	-1.01423	0.170446	-5.95043	2.67e-09	7.97e-06	gopAga1_00005307	ENSP00000346255	ENSG00000196850	160760	PTC7 protein phosphatase homolog [Source:HGNC Symbol;Acc:HGNC:30695]
PIK3IP1	322.241	1.07042	0.184117	5.81381	6.11e-09	1.37e-05	gopAga1_00008389	ENSP00000215912	ENSG00000100100	113791	phosphoinositide-3-kinase interacting protein 1 [Source:HGNC Symbol;Acc:HGNC:24942]
SMC2	31.6354	-2.99873	0.529116	-5.66743	1.45e-08	2.59e-05	gopAga1_00012894	ENSP00000286398	ENSG00000136824	10592	structural maintenance of chromosomes 2 [Source:HGNC Symbol;Acc:HGNC:14011]
BFSP2	1930.34	-1.12405	0.201285	-5.58439	2.35e-08	2.62e-05	gopAga1_00013462	ENSP00000304987	ENSG00000170819	8419	beaded filament structural protein 2 [Source:HGNC Symbol;Acc:HGNC:1041]
MKKS	217.61	-0.788668	0.1409	-5.59737	2.18e-08	2.62e-05	gopAga1_00008695	ENSP00000382008	ENSG00000125863	8195	McKusick-Kaufman syndrome [Source:HGNC Symbol;Acc:HGNC:7108]
ARFGEF2	241.574	-0.770662	0.137216	-5.61641	1.95e-08	2.62e-05	gopAga1_00006194	ENSP00000360985	ENSG00000124198	10564	ADP ribosylation factor guanine nucleotide exchange factor 2 [Source:HGNC Symbol;Acc:HGNC:15853]
	971.667	-0.958342	0.180769	-5.30149	1.15e-07	0.000114124	gopAga1_00003306	No match
GHITM	1963.15	-1.12145	0.212938	-5.26658	1.39e-07	0.000124285	gopAga1_00018087	ENSP00000361207	ENSG00000165678	27069	growth hormone inducible transmembrane protein [Source:HGNC Symbol;Acc:HGNC:17281]
SEC23IP	277.138	-1.01572	0.193937	-5.2374	1.63e-07	0.000132386	gopAga1_00002049	ENSP00000358071	ENSG00000107651	11196	SEC23 interacting protein [Source:HGNC Symbol;Acc:HGNC:17018]
YME1L1	594.03	-1.01013	0.195059	-5.17859	2.24e-07	0.000162848	gopAga1_00013371	ENSP00000365184	ENSG00000136758	10730	YME1 like 1 ATPase [Source:HGNC Symbol;Acc:HGNC:12843]
	341.705	-0.748912	0.144916	-5.16789	2.37e-07	0.000162848	gopAga1_00002438	No match
NCAPG	53.1469	-1.51111	0.294163	-5.13698	2.79e-07	0.000178326	gopAga1_00005007	ENSP00000251496	ENSG00000109805	64151	non-SMC condensin I complex subunit G [Source:HGNC Symbol;Acc:HGNC:24304]
LONRF3	395.533	-1.36433	0.2671	-5.10793	3.26e-07	0.000194161	gopAga1_00008812	ENSP00000360690	ENSG00000175556	79836	LON peptidase N-terminal domain and ring finger 3 [Source:HGNC Symbol;Acc:HGNC:21152]
GNPNAT1	37.2081	-1.23099	0.244799	-5.02857	4.94e-07	0.00027617	gopAga1_00014201	ENSP00000216410	ENSG00000100522	64841	glucosamine-phosphate N-acetyltransferase 1 [Source:HGNC Symbol;Acc:HGNC:19980]
COPB1	279.264	-0.922069	0.186506	-4.9439	7.66e-07	0.000402778	gopAga1_00011888	ENSP00000397873	ENSG00000129083	1315	coatomer protein complex subunit beta 1 [Source:HGNC Symbol;Acc:HGNC:2231]
LEPROTL1	1820.01	-1.2304	0.253511	-4.85343	1.21e-06	0.00060282	gopAga1_00019825	ENSP00000314625	ENSG00000104660	23484	leptin receptor overlapping transcript like 1 [Source:HGNC Symbol;Acc:HGNC:6555]
CREBRF	777.234	-1.36252	0.28207	-4.83043	1.36e-06	0.000641188	gopAga1_00001129	ENSP00000296953	ENSG00000164463	153222	CREB3 regulatory factor [Source:HGNC Symbol;Acc:HGNC:24050]
GTF2A1	586.786	-1.27926	0.265442	-4.81934	1.44e-06	0.000643963	gopAga1_00007894	ENSP00000452454	ENSG00000165417	2957	general transcription factor IIA subunit 1 [Source:HGNC Symbol;Acc:HGNC:4646]
PEMT	79.6281	1.18641	0.248157	4.78088	1.75e-06	0.000743165	gopAga1_00010279	ENSP00000379129	ENSG00000133027	10400	phosphatidylethanolamine N-methyltransferase [Source:HGNC Symbol;Acc:HGNC:8830]
MTMR10	244.415	-0.87704	0.184888	-4.74364	2.1e-06	0.000853212	gopAga1_00014295	ENSP00000402537	ENSG00000166912	54893	myotubularin related protein 10 [Source:HGNC Symbol;Acc:HGNC:25999]
SLC25A37	5573.04	-1.23322	0.262839	-4.69191	2.71e-06	0.000930863	gopAga1_00018018	ENSP00000428066	ENSG00000147454	51312	solute carrier family 25 member 37 [Source:HGNC Symbol;Acc:HGNC:29786]
SUZ12	510.933	-0.925391	0.19694	-4.69885	2.62e-06	0.000930863	gopAga1_00012570	ENSP00000316578	ENSG00000178691	23512	SUZ12, polycomb repressive complex 2 subunit [Source:HGNC Symbol;Acc:HGNC:17101]
	255.293	-0.912277	0.194184	-4.69801	2.63e-06	0.000930863	gopAga1_00006676	ENSP00000345892
TM9SF3	339.444	-0.908988	0.193042	-4.70877	2.49e-06	0.000930863	gopAga1_00005951	ENSP00000360184	ENSG00000077147	56889	transmembrane 9 superfamily member 3 [Source:HGNC Symbol;Acc:HGNC:21529]
	21.7383	-2.74171	0.585883	-4.67963	2.87e-06	0.000951809	gopAga1_00016417	ENSGALP00000041411
	542.647	-0.788164	0.168811	-4.66891	3.03e-06	0.00096703	gopAga1_00012236	ENSGALP00000015138
	71.9689	-1.01221	0.217441	-4.65508	3.24e-06	0.000992271	gopAga1_00012452	No match
BTF3L4	918.106	-0.65618	0.141132	-4.6494	3.33e-06	0.000992271	gopAga1_00000722	ENSP00000360664	ENSG00000134717	91408	basic transcription factor 3 like 4 [Source:HGNC Symbol;Acc:HGNC:30547]
MYLIP	504.269	-1.35592	0.29404	-4.61133	4e-06	0.00115411	gopAga1_00012482	ENSP00000349298	ENSG00000007944	29116	myosin regulatory light chain interacting protein [Source:HGNC Symbol;Acc:HGNC:21155]
HSP90AA1	1001.91	-2.01811	0.438944	-4.59765	4.27e-06	0.00116406	gopAga1_00012649	ENSP00000216281	ENSG00000080824	3320	heat shock protein 90 alpha family class A member 1 [Source:HGNC Symbol;Acc:HGNC:5253]
CENPJ	58.3956	-1.3412	0.292121	-4.59124	4.41e-06	0.00116406	gopAga1_00007436	ENSP00000371308	ENSG00000151849	55835	centromere protein J [Source:HGNC Symbol;Acc:HGNC:17272]
GLOD4	679.436	-1.04065	0.226706	-4.5903	4.43e-06	0.00116406	gopAga1_00000912	ENSP00000301328	ENSG00000167699	51031	glyoxalase domain containing 4 [Source:HGNC Symbol;Acc:HGNC:14111]
	178.986	-1.38872	0.308502	-4.50148	6.75e-06	0.0015142	gopAga1_00003762	No match
TOPORS	341.543	-1.20755	0.269267	-4.48457	7.31e-06	0.0015142	gopAga1_00013597	ENSP00000369187	ENSG00000197579	10210	TOP1 binding arginine/serine rich protein [Source:HGNC Symbol;Acc:HGNC:21653]
HTATSF1	2218.41	-1.19918	0.266714	-4.49614	6.92e-06	0.0015142	gopAga1_00018339	ENSP00000442699	ENSG00000102241	27336	HIV-1 Tat specific factor 1 [Source:HGNC Symbol;Acc:HGNC:5276]
CYCS	330.452	-1.10841	0.246636	-4.4941	6.99e-06	0.0015142	gopAga1_00005403	ENSP00000387279	ENSG00000172115	54205	cytochrome c, somatic [Source:HGNC Symbol;Acc:HGNC:19986]
NPC1	136.7	-1.03479	0.23096	-4.48039	7.45e-06	0.0015142	gopAga1_00003173	ENSP00000269228	ENSG00000141458	4864	NPC intracellular cholesterol transporter 1 [Source:HGNC Symbol;Acc:HGNC:7897]
PTBP3	601.282	-1.00255	0.222509	-4.50567	6.62e-06	0.0015142	gopAga1_00006583	ENSP00000414921	ENSG00000119314	9991	polypyrimidine tract binding protein 3 [Source:HGNC Symbol;Acc:HGNC:10253]
VPS35	624.371	-0.943955	0.21034	-4.48776	7.2e-06	0.0015142	gopAga1_00008878	ENSP00000299138	ENSG00000069329	55737	VPS35, retromer complex component [Source:HGNC Symbol;Acc:HGNC:13487]
AP2A2	717.221	-0.831529	0.185176	-4.49049	7.11e-06	0.0015142	gopAga1_00014470	ENSP00000327694	ENSG00000183020	161	adaptor related protein complex 2 subunit alpha 2 [Source:HGNC Symbol;Acc:HGNC:562]
RAB21	1116.59	-0.578294	0.128668	-4.49448	6.97e-06	0.0015142	gopAga1_00001599	ENSP00000261263	ENSG00000080371	23011	RAB21, member RAS oncogene family [Source:HGNC Symbol;Acc:HGNC:18263]
RHOT2	187.743	0.895526	0.199124	4.49732	6.88e-06	0.0015142	gopAga1_00000552	ENSP00000321971	ENSG00000140983	89941	ras homolog family member T2 [Source:HGNC Symbol;Acc:HGNC:21169]
NEK2	17.1264	-2.84294	0.636626	-4.46564	7.98e-06	0.00154242	gopAga1_00016634	ENSP00000355966	ENSG00000117650	4751	NIMA related kinase 2 [Source:HGNC Symbol;Acc:HGNC:7745]
PSMA4	1438.16	-1.335	0.299172	-4.46234	8.11e-06	0.00154242	gopAga1_00011094	ENSP00000453080	ENSG00000041357	5685	proteasome subunit alpha 4 [Source:HGNC Symbol;Acc:HGNC:9533]
	100.51	-1.17331	0.262433	-4.47089	7.79e-06	0.00154242	gopAga1_00008801	ENSGALP00000026902
TFRC	5646.22	-1.45439	0.326577	-4.45344	8.45e-06	0.00155594	gopAga1_00015914	ENSP00000376197	ENSG00000072274	7037	transferrin receptor [Source:HGNC Symbol;Acc:HGNC:11763]
ARHGAP11A	50.4908	-1.02091	0.229471	-4.44898	8.63e-06	0.00155594	gopAga1_00015218	ENSP00000488640	ENSG00000282168	9824	Rho GTPase activating protein 11A [Source:HGNC Symbol;Acc:HGNC:15783]
ST6GALNAC4	157.349	1.11461	0.250632	4.44719	8.7e-06	0.00155594	gopAga1_00008231	ENSP00000336733	ENSG00000136840	27090	ST6 N-acetylgalactosaminide alpha-2,6-sialyltransferase 4 [Source:HGNC Symbol;Acc:HGNC:17846]
	246.725	-0.89336	0.201412	-4.43548	9.19e-06	0.00161074	gopAga1_00003084	No match
MOB1A	1716.93	-0.89566	0.202433	-4.42447	9.67e-06	0.00166252	gopAga1_00007019	ENSP00000379364	ENSG00000114978	55233	MOB kinase activator 1A [Source:HGNC Symbol;Acc:HGNC:16015]
	441.223	-0.921295	0.208837	-4.41156	1.03e-05	0.00173151	gopAga1_00002276	No match
POMP	4393.84	-0.70995	0.161389	-4.399	1.09e-05	0.00178821	gopAga1_00002776	ENSP00000370222	ENSG00000132963	51371	proteasome maturation protein [Source:HGNC Symbol;Acc:HGNC:20330]
	307.426	2.14593	0.488095	4.39654	1.1e-05	0.00178821	gopAga1_00019277	No match
CDK1	52.1811	-2.85896	0.652472	-4.38174	1.18e-05	0.0017918	gopAga1_00000235	ENSP00000378699	ENSG00000170312	983	cyclin dependent kinase 1 [Source:HGNC Symbol;Acc:HGNC:1722]
	197.593	-1.25134	0.285637	-4.38088	1.18e-05	0.0017918	gopAga1_00014599	No match
ZNF292	267.628	-1.1393	0.260005	-4.38184	1.18e-05	0.0017918	gopAga1_00014277	ENSP00000342847	ENSG00000188994	23036	zinc finger protein 292 [Source:HGNC Symbol;Acc:HGNC:18410]
LITAF	812.661	-0.66907	0.152727	-4.38084	1.18e-05	0.0017918	gopAga1_00010297	ENSP00000483114	ENSG00000189067	9516	lipopolysaccharide induced TNF factor [Source:HGNC Symbol;Acc:HGNC:16841]
NDC80	49.085	-1.34903	0.309139	-4.36383	1.28e-05	0.00190471	gopAga1_00006972	ENSP00000261597	ENSG00000080986	10403	NDC80, kinetochore complex component [Source:HGNC Symbol;Acc:HGNC:16909]
CLDN12	332.324	-0.870815	0.200732	-4.33821	1.44e-05	0.00210578	gopAga1_00012334	ENSP00000378103	ENSG00000157224	102723899	claudin 12 [Source:HGNC Symbol;Acc:HGNC:2034]
GDAP1	68.4918	-1.17295	0.271295	-4.32353	1.54e-05	0.00217949	gopAga1_00011028	ENSP00000220822	ENSG00000104381	54332	ganglioside induced differentiation associated protein 1 [Source:HGNC Symbol;Acc:HGNC:15968]
DCUN1D1	568.172	-1.03538	0.239335	-4.32607	1.52e-05	0.00217949	gopAga1_00016237	ENSP00000292782	ENSG00000043093	54165	defective in cullin neddylation 1 domain containing 1 [Source:HGNC Symbol;Acc:HGNC:18184]
SLK	226.31	-1.6575	0.384976	-4.30546	1.67e-05	0.00232825	gopAga1_00003968	ENSP00000358770	ENSG00000065613	9748	STE20 like kinase [Source:HGNC Symbol;Acc:HGNC:11088]
NCOA4	985.818	-1.26133	0.293734	-4.29414	1.75e-05	0.0023826	gopAga1_00009336	ENSP00000463027	ENSG00000266412	8031	nuclear receptor coactivator 4 [Source:HGNC Symbol;Acc:HGNC:7671]
XIRP2	597.068	-1.15391	0.268756	-4.29353	1.76e-05	0.0023826	gopAga1_00008124	ENSP00000386840	ENSG00000163092	129446	xin actin binding repeat containing 2 [Source:HGNC Symbol;Acc:HGNC:14303]
HSPA4	368.177	-0.978693	0.228509	-4.28296	1.84e-05	0.00246135	gopAga1_00016447	ENSP00000302961	ENSG00000170606	3308	heat shock protein family A (Hsp70) member 4 [Source:HGNC Symbol;Acc:HGNC:5237]
PCBP2	17138.6	0.803687	0.187885	4.27754	1.89e-05	0.00248497	gopAga1_00014510	ENSP00000390304	ENSG00000197111	5094	poly(rC) binding protein 2 [Source:HGNC Symbol;Acc:HGNC:8648]
TMX1	1737.34	-0.913104	0.214779	-4.25136	2.12e-05	0.00272127	gopAga1_00018508	ENSP00000393316	ENSG00000139921	81542	thioredoxin related transmembrane protein 1 [Source:HGNC Symbol;Acc:HGNC:15487]
MAPRE1	465.161	-0.722188	0.169895	-4.25078	2.13e-05	0.00272127	gopAga1_00009494	ENSP00000364721	ENSG00000101367	22919	microtubule associated protein RP/EB family member 1 [Source:HGNC Symbol;Acc:HGNC:6890]
DNAJA4	137.617	-1.80482	0.425695	-4.23971	2.24e-05	0.00281872	gopAga1_00018387	ENSP00000378324	ENSG00000140403	55466	DnaJ heat shock protein family (Hsp40) member A4 [Source:HGNC Symbol;Acc:HGNC:14885]
EIF5A2	1564.74	-1.0018	0.236846	-4.22974	2.34e-05	0.00286581	gopAga1_00004093	ENSP00000295822	ENSG00000163577	56648	eukaryotic translation initiation factor 5A2 [Source:HGNC Symbol;Acc:HGNC:3301]
	55.5268	1.41075	0.333332	4.23228	2.31e-05	0.00286581	gopAga1_00019421	ENSPSIP00000011046	ENSPSIG00000010010	102453509	E3 ubiquitin-protein ligase TRIM68-like [Source:NCBI gene;Acc:102453509]
	653.233	1.90316	0.450928	4.22055	2.44e-05	0.00294492	gopAga1_00019276	No match
LRRC8B	30.1187	-1.48351	0.352085	-4.2135	2.51e-05	0.00294902	gopAga1_00016511	ENSP00000400704	ENSG00000197147	23507	leucine rich repeat containing 8 VRAC subunit B [Source:HGNC Symbol;Acc:HGNC:30692]
COPS2	894.218	-0.867629	0.206026	-4.21127	2.54e-05	0.00294902	gopAga1_00003071	ENSP00000299259	ENSG00000166200	9318	COP9 signalosome subunit 2 [Source:HGNC Symbol;Acc:HGNC:30747]
YWHAB	1081.68	-0.734865	0.174352	-4.21483	2.5e-05	0.00294902	gopAga1_00015702	ENSP00000361930	ENSG00000166913	7529	tyrosine 3-monooxygenase/tryptophan 5-monooxygenase activation protein beta [Source:HGNC Symbol;Acc:HGNC:12849]
CMTM4	334.485	-1.0843	0.258228	-4.19901	2.68e-05	0.00307338	gopAga1_00004830	ENSP00000456380	ENSG00000183723	146223	CKLF like MARVEL transmembrane domain containing 4 [Source:HGNC Symbol;Acc:HGNC:19175]
RABGEF1	520.631	-0.899472	0.214469	-4.19396	2.74e-05	0.00310289	gopAga1_00006787	ENSP00000403429	ENSG00000154710	27342	RAB guanine nucleotide exchange factor 1 [Source:HGNC Symbol;Acc:HGNC:17676]
	1033.35	-0.969622	0.231495	-4.18853	2.81e-05	0.00313829	gopAga1_00014183	No match
WDR60	512.343	-2.28266	0.546769	-4.17482	2.98e-05	0.00316908	gopAga1_00017539	ENSP00000384290	ENSG00000126870	55112	WD repeat domain 60 [Source:HGNC Symbol;Acc:HGNC:21862]
TFDP2	41.7216	-1.39068	0.333152	-4.17429	2.99e-05	0.00316908	gopAga1_00004367	ENSP00000418971	ENSG00000114126	7029	transcription factor Dp-2 [Source:HGNC Symbol;Acc:HGNC:11751]
IARS	257.821	-1.158	0.27702	-4.18021	2.91e-05	0.00316908	gopAga1_00003053	ENSP00000364794	ENSG00000196305	3376	isoleucyl-tRNA synthetase [Source:HGNC Symbol;Acc:HGNC:5330]
UBE3A	413.17	-0.920408	0.220455	-4.17503	2.98e-05	0.00316908	gopAga1_00014795	ENSP00000481796	ENSG00000114062	7337	ubiquitin protein ligase E3A [Source:HGNC Symbol;Acc:HGNC:12496]
CCT5	411.208	-0.650447	0.155888	-4.17252	3.01e-05	0.00316908	gopAga1_00016426	ENSP00000280326	ENSG00000150753	22948	chaperonin containing TCP1 subunit 5 [Source:HGNC Symbol;Acc:HGNC:1618]
CWC22	416.654	-1.32455	0.318082	-4.16419	3.12e-05	0.00318545	gopAga1_00005622	ENSP00000384159	ENSG00000163510	57703	CWC22 spliceosome associated protein homolog [Source:HGNC Symbol;Acc:HGNC:29322]
SOX6	601.375	-1.23372	0.296506	-4.16086	3.17e-05	0.00318545	gopAga1_00000989	ENSP00000379644	ENSG00000110693	55553	SRY-box 6 [Source:HGNC Symbol;Acc:HGNC:16421]
PIK3R3	125.221	-1.17066	0.281012	-4.16589	3.1e-05	0.00318545	gopAga1_00006857	ENSP00000412546	ENSG00000117461	8503	phosphoinositide-3-kinase regulatory subunit 3 [Source:HGNC Symbol;Acc:HGNC:8981]
PACSIN3	54.7036	4.55318	1.09385	4.16253	3.15e-05	0.00318545	gopAga1_00001593	ENSP00000431948	ENSG00000165912	29763	protein kinase C and casein kinase substrate in neurons 3 [Source:HGNC Symbol;Acc:HGNC:8572]
CRLF3	339.025	-0.629899	0.151517	-4.15727	3.22e-05	0.00319996	gopAga1_00012571	ENSP00000318804	ENSG00000176390	51379	cytokine receptor like factor 3 [Source:HGNC Symbol;Acc:HGNC:17177]
GPBP1	345.78	-0.776653	0.187065	-4.15178	3.3e-05	0.00324167	gopAga1_00017586	ENSP00000421709	ENSG00000062194	65056	GC-rich promoter binding protein 1 [Source:HGNC Symbol;Acc:HGNC:29520]
IPMK	1217.23	-1.02708	0.247667	-4.14704	3.37e-05	0.00327355	gopAga1_00008664	ENSP00000363046	ENSG00000151151	253430	inositol polyphosphate multikinase [Source:HGNC Symbol;Acc:HGNC:20739]
ASPH	291.796	-1.03741	0.250481	-4.14167	3.45e-05	0.00331519	gopAga1_00005795	ENSP00000368767	ENSG00000198363	444	aspartate beta-hydroxylase [Source:HGNC Symbol;Acc:HGNC:757]
FAM199X	526.054	-0.906081	0.219435	-4.12916	3.64e-05	0.00346358	gopAga1_00018382	ENSP00000417581	ENSG00000123575	139231	family with sequence similarity 199, X-linked [Source:HGNC Symbol;Acc:HGNC:25195]
PPP4R2	378.026	-0.908528	0.220407	-4.12205	3.76e-05	0.00353456	gopAga1_00011263	ENSP00000349124	ENSG00000163605	151987	protein phosphatase 4 regulatory subunit 2 [Source:HGNC Symbol;Acc:HGNC:18296]
THAP12	300.437	-0.763627	0.185483	-4.11697	3.84e-05	0.00357576	gopAga1_00010520	ENSP00000260045	ENSG00000137492	5612	THAP domain containing 12 [Source:HGNC Symbol;Acc:HGNC:9440]
ACTR3	176.6	-0.990317	0.240735	-4.11373	3.89e-05	0.00358891	gopAga1_00013839	ENSP00000444987	ENSG00000115091	10096	ARP3 actin related protein 3 homolog [Source:HGNC Symbol;Acc:HGNC:170]
OSBPL8	510.277	-1.05888	0.25766	-4.10962	3.96e-05	0.0036162	gopAga1_00014709	ENSP00000478240	ENSG00000091039	114882	oxysterol binding protein like 8 [Source:HGNC Symbol;Acc:HGNC:16396]
MKI67	112.806	-2.14234	0.52299	-4.09632	4.2e-05	0.00379144	gopAga1_00007422	ENSPSIP00000011883	ENSPSIG00000010729	102458829	marker of proliferation Ki-67 [Source:NCBI gene;Acc:102458829]
ATP6V0A2	587.118	-1.13139	0.2767	-4.08886	4.33e-05	0.00382883	gopAga1_00015574	ENSGALP00000005054	ENSGALG00000003194	395473	ATPase H+ transporting V0 subunit a2 [Source:NCBI gene;Acc:395473]
CTDSP1	48.7285	1.27461	0.311581	4.09079	4.3e-05	0.00382883	gopAga1_00013984	ENSP00000273062	ENSG00000144579	58190	CTD small phosphatase 1 [Source:HGNC Symbol;Acc:HGNC:21614]
	21.0711	2.85093	0.697539	4.08713	4.37e-05	0.00382883	gopAga1_00019967	No match
MAPK1	735.463	-0.991291	0.243234	-4.07546	4.59e-05	0.0038378	gopAga1_00000613	ENSP00000381803	ENSG00000100030	5594	mitogen-activated protein kinase 1 [Source:HGNC Symbol;Acc:HGNC:6871]
SRP54	532.376	-0.895817	0.219362	-4.08374	4.43e-05	0.0038378	gopAga1_00002628	ENSP00000216774	ENSG00000100883	6729	signal recognition particle 54 [Source:HGNC Symbol;Acc:HGNC:11301]
ANKRD13C	540.061	-0.895289	0.219447	-4.07976	4.51e-05	0.0038378	gopAga1_00005890	ENSP00000359982	ENSG00000118454	81573	ankyrin repeat domain 13C [Source:HGNC Symbol;Acc:HGNC:25374]
TRAPPC10	381.304	-0.778403	0.190841	-4.07879	4.53e-05	0.0038378	gopAga1_00015125	ENSP00000291574	ENSG00000160218	7109	trafficking protein particle complex 10 [Source:HGNC Symbol;Acc:HGNC:11868]
SMARCD1	254.597	0.67293	0.165087	4.07622	4.58e-05	0.0038378	gopAga1_00005233	ENSP00000378414	ENSG00000066117	6602	SWI/SNF related, matrix associated, actin dependent regulator of chromatin, subfamily d, member 1 [Source:HGNC Symbol;Acc:HGNC:11106]
CSE1L	176.242	-0.929858	0.228512	-4.06919	4.72e-05	0.00387755	gopAga1_00006195	ENSP00000262982	ENSG00000124207	1434	chromosome segregation 1 like [Source:HGNC Symbol;Acc:HGNC:2431]
CUL4A	1325.64	-0.887408	0.218103	-4.06875	4.73e-05	0.00387755	gopAga1_00016060	ENSGALP00000027120	ENSGALG00000016830	418744	cullin 4A [Source:NCBI gene;Acc:418744]
C19orf47	796.808	1.21353	0.298525	4.06507	4.8e-05	0.00390342	gopAga1_00015668	ENSP00000463159	ENSG00000160392	126526	chromosome 19 open reading frame 47 [Source:HGNC Symbol;Acc:HGNC:26723]
MEIOC	29.0791	-2.55302	0.631554	-4.04244	5.29e-05	0.00404572	gopAga1_00019126	ENSP00000386452	ENSG00000180336	284071	meiosis specific with coiled-coil domain [Source:HGNC Symbol;Acc:HGNC:26670]
SMC4	34.3839	-1.60544	0.397109	-4.04281	5.28e-05	0.00404572	gopAga1_00009739	ENSP00000420734	ENSG00000113810	10051	structural maintenance of chromosomes 4 [Source:HGNC Symbol;Acc:HGNC:14013]
NET1	310.247	-1.26545	0.312117	-4.0544	5.03e-05	0.00404572	gopAga1_00015478	ENSP00000369717	ENSG00000173848	10276	neuroepithelial cell transforming 1 [Source:HGNC Symbol;Acc:HGNC:14592]
	66.6557	-1.17063	0.28945	-4.04433	5.25e-05	0.00404572	gopAga1_00013440	No match
POLE2	99.175	-1.03958	0.257176	-4.04227	5.29e-05	0.00404572	gopAga1_00012356	ENSP00000216367	ENSG00000100479	5427	DNA polymerase epsilon 2, accessory subunit [Source:HGNC Symbol;Acc:HGNC:9178]
FBXO30	216.753	-0.894852	0.22137	-4.04234	5.29e-05	0.00404572	gopAga1_00012396	ENSP00000237281	ENSG00000118496	84085	F-box protein 30 [Source:HGNC Symbol;Acc:HGNC:15600]
PNRC1	1376.04	0.914758	0.225881	4.04973	5.13e-05	0.00404572	gopAga1_00003851	ENSP00000336931	ENSG00000146278	10957	proline rich nuclear receptor coactivator 1 [Source:HGNC Symbol;Acc:HGNC:17278]
SH2D3C	40.6488	0.997481	0.246982	4.03868	5.38e-05	0.00407341	gopAga1_00005989	ENSP00000388536	ENSG00000095370	10044	SH2 domain containing 3C [Source:HGNC Symbol;Acc:HGNC:16884]
LRRCC1	483.664	-1.17273	0.290675	-4.0345	5.47e-05	0.00411174	gopAga1_00017907	ENSP00000394695	ENSG00000133739	85444	leucine rich repeat and coiled-coil centrosomal protein 1 [Source:HGNC Symbol;Acc:HGNC:29373]
NUFIP1	180.64	-0.910156	0.22609	-4.02563	5.68e-05	0.00423424	gopAga1_00004938	ENSP00000368459	ENSG00000083635	26747	NUFIP1, FMR1 interacting protein 1 [Source:HGNC Symbol;Acc:HGNC:8057]
UBE2L3	494.447	-0.988661	0.245881	-4.02088	5.8e-05	0.0042848	gopAga1_00000846	ENSP00000400906	ENSG00000185651	7332	ubiquitin conjugating enzyme E2 L3 [Source:HGNC Symbol;Acc:HGNC:12488]
ZNF367	25.992	-1.75865	0.437726	-4.0177	5.88e-05	0.00430744	gopAga1_00003016	ENSP00000364405	ENSG00000165244	195828	zinc finger protein 367 [Source:HGNC Symbol;Acc:HGNC:18320]
HMGB1	1007.27	-1.27122	0.316621	-4.01496	5.95e-05	0.00432241	gopAga1_00017969	ENSP00000369904	ENSG00000189403	3146	high mobility group box 1 [Source:HGNC Symbol;Acc:HGNC:4983]
	188.664	-1.29023	0.321927	-4.00782	6.13e-05	0.00432953	gopAga1_00005875	No match
SLC23A2	289.138	-0.6335	0.158098	-4.00702	6.15e-05	0.00432953	gopAga1_00009989	ENSP00000368637	ENSG00000089057	9962	solute carrier family 23 member 2 [Source:HGNC Symbol;Acc:HGNC:10973]
CDC37L1	680.8	-0.60896	0.151897	-4.00904	6.1e-05	0.00432953	gopAga1_00005424	ENSP00000371278	ENSG00000106993	55664	cell division cycle 37 like 1 [Source:HGNC Symbol;Acc:HGNC:17179]
RILP	390.138	0.762944	0.190228	4.01069	6.05e-05	0.00432953	gopAga1_00003030	ENSP00000301336	ENSG00000167705	83547	Rab interacting lysosomal protein [Source:HGNC Symbol;Acc:HGNC:30266]
ATP7A	289.089	-1.3017	0.325871	-3.99454	6.48e-05	0.00452826	gopAga1_00016351	ENSP00000343026	ENSG00000165240	538	ATPase copper transporting alpha [Source:HGNC Symbol;Acc:HGNC:869]
SH3GL3	34.6602	4.27961	1.07192	3.99247	6.54e-05	0.00453267	gopAga1_00012063	ENSP00000391372	ENSG00000140600	6457	SH3 domain containing GRB2 like 3, endophilin A3 [Source:HGNC Symbol;Acc:HGNC:10832]
FLNB	261.542	-1.04474	0.262379	-3.9818	6.84e-05	0.00466857	gopAga1_00007590	ENSP00000351339	ENSG00000136068	2317	filamin B [Source:HGNC Symbol;Acc:HGNC:3755]
POMGNT1	176.187	1.02669	0.257743	3.98336	6.79e-05	0.00466857	gopAga1_00012927	ENSP00000361052	ENSG00000085998	55624	protein O-linked mannose N-acetylglucosaminyltransferase 1 (beta 1,2-) [Source:HGNC Symbol;Acc:HGNC:19139]
TRIM2	780.839	-0.786033	0.197537	-3.97916	6.92e-05	0.00468503	gopAga1_00006946	ENSP00000415812	ENSG00000109654	23321	tripartite motif containing 2 [Source:HGNC Symbol;Acc:HGNC:15974]
KIF15	55.3942	-2.21174	0.556945	-3.97119	7.15e-05	0.00470511	gopAga1_00012197	ENSP00000486004	ENSG00000280610	56992	kinesin family member 15 [Source:HGNC Symbol;Acc:HGNC:17273]
EIF2S2	1263.72	-0.835179	0.210276	-3.97183	7.13e-05	0.00470511	gopAga1_00005539	ENSP00000364119	ENSG00000125977	8894	eukaryotic translation initiation factor 2 subunit beta [Source:HGNC Symbol;Acc:HGNC:3266]
NRBF2	211.314	-0.70337	0.177125	-3.97104	7.16e-05	0.00470511	gopAga1_00006213	ENSP00000277746	ENSG00000148572	29982	nuclear receptor binding factor 2 [Source:HGNC Symbol;Acc:HGNC:19692]
MAPKAPK2	598.675	0.888257	0.223522	3.97392	7.07e-05	0.00470511	gopAga1_00002901	ENSP00000356070	ENSG00000162889	9261	mitogen-activated protein kinase-activated protein kinase 2 [Source:HGNC Symbol;Acc:HGNC:6887]
BEND2	163.088	-1.33691	0.337238	-3.96428	7.36e-05	0.00480512	gopAga1_00012484	ENSP00000369372	ENSG00000177324	139105	BEN domain containing 2 [Source:HGNC Symbol;Acc:HGNC:28509]
FAM204A	691.867	-1.29682	0.327384	-3.96115	7.46e-05	0.00482326	gopAga1_00000220	ENSP00000358170	ENSG00000165669	63877	family with sequence similarity 204 member A [Source:HGNC Symbol;Acc:HGNC:25794]
PDPK1	542.409	-0.813837	0.205519	-3.95992	7.5e-05	0.00482326	gopAga1_00013670	ENSP00000344220	ENSG00000140992	5170	3-phosphoinositide dependent protein kinase 1 [Source:HGNC Symbol;Acc:HGNC:8816]
SLC6A6	1861.86	-1.06417	0.269095	-3.95464	7.67e-05	0.00485409	gopAga1_00009546	ENSP00000481625	ENSG00000131389	6533	solute carrier family 6 member 6 [Source:HGNC Symbol;Acc:HGNC:11052]
LONRF2	271.383	-0.933343	0.235939	-3.95587	7.63e-05	0.00485409	gopAga1_00015347	ENSP00000377086	ENSG00000170500	164832	LON peptidase N-terminal domain and ring finger 2 [Source:HGNC Symbol;Acc:HGNC:24788]
	735.766	1.58298	0.400571	3.95181	7.76e-05	0.00485409	gopAga1_00017946	XP_008176228.1		101954178	major histocompatibility complex class I-related gene protein-like
	24.0394	1.96609	0.497542	3.95161	7.76e-05	0.00485409	gopAga1_00012611	XP_008176110.1		101935635	zinc finger protein 345-like
SEC24A	643.538	-1.11954	0.283724	-3.94587	7.95e-05	0.00493745	gopAga1_00008865	ENSP00000381823	ENSG00000113615	10802	SEC24 homolog A, COPII coat complex component [Source:HGNC Symbol;Acc:HGNC:10703]
	337.178	0.869422	0.220456	3.94375	8.02e-05	0.00494695	gopAga1_00018045	No match
KPNA2	33.7244	-1.45107	0.368148	-3.94154	8.1e-05	0.00495848	gopAga1_00018012	ENSP00000438483	ENSG00000182481	3838	karyopherin subunit alpha 2 [Source:HGNC Symbol;Acc:HGNC:6395]
TMF1	867.107	-1.36988	0.347972	-3.93675	8.26e-05	0.00502409	gopAga1_00016804	ENSP00000381567	ENSG00000144747	7110	TATA element modulatory factor 1 [Source:HGNC Symbol;Acc:HGNC:11870]
	292.778	0.99957	0.254095	3.93385	8.36e-05	0.00505078	gopAga1_00017212	No match
DYRK3	1205.52	-0.878025	0.223617	-3.92646	8.62e-05	0.00513891	gopAga1_00002902	ENSP00000356076	ENSG00000143479	8444	dual specificity tyrosine phosphorylation regulated kinase 3 [Source:HGNC Symbol;Acc:HGNC:3094]
	206.797	1.12703	0.286997	3.92697	8.6e-05	0.00513891	gopAga1_00012686	XP_008177905.1		101940869	RNA-binding protein 4-like
FADD	244.279	-1.36162	0.347081	-3.92306	8.74e-05	0.00514344	gopAga1_00005866	ENSP00000301838	ENSG00000168040	8772	Fas associated via death domain [Source:HGNC Symbol;Acc:HGNC:3573]
ARHGDIG	54.8179	1.63511	0.416782	3.92318	8.74e-05	0.00514344	gopAga1_00001619	XP_005294479.1		101931583	Rho GDP dissociation inhibitor gamma
NUSAP1	24.7683	-1.91697	0.489957	-3.91252	9.13e-05	0.00522091	gopAga1_00005769	ENSP00000400746	ENSG00000137804	51203	nucleolar and spindle associated protein 1 [Source:HGNC Symbol;Acc:HGNC:18538]
MNS1	175.21	-1.6705	0.426989	-3.91228	9.14e-05	0.00522091	gopAga1_00000101	ENSACAP00000013899	ENSACAG00000014151	100557197	meiosis specific nuclear structural 1 [Source:NCBI gene;Acc:100557197]
KIF11	129.22	-1.35134	0.345943	-3.90625	9.37e-05	0.00522091	gopAga1_00017507	ENSP00000260731	ENSG00000138160	3832	kinesin family member 11 [Source:HGNC Symbol;Acc:HGNC:6388]
HSP90B1	300.847	-0.888151	0.227158	-3.90983	9.24e-05	0.00522091	gopAga1_00018638	ENSP00000477660	ENSG00000166598	7184	heat shock protein 90 beta family member 1 [Source:HGNC Symbol;Acc:HGNC:12028]
PLAA	169.278	-0.838583	0.214446	-3.91047	9.21e-05	0.00522091	gopAga1_00010862	ENSP00000380460	ENSG00000137055	9373	phospholipase A2 activating protein [Source:HGNC Symbol;Acc:HGNC:9043]
SEC24B	195.019	-0.756752	0.193408	-3.91272	9.13e-05	0.00522091	gopAga1_00010296	ENSP00000382051	ENSG00000138802	10427	SEC24 homolog B, COPII coat complex component [Source:HGNC Symbol;Acc:HGNC:10704]
ADNP	431.022	-0.638266	0.162987	-3.91604	9e-05	0.00522091	gopAga1_00000116	ENSP00000483881	ENSG00000101126	23394	activity dependent neuroprotector homeobox [Source:HGNC Symbol;Acc:HGNC:15766]
SETD6	104.022	0.974348	0.249287	3.90854	9.29e-05	0.00522091	gopAga1_00007401	ENSACAP00000002392	ENSACAG00000002511	100555769	SET domain containing 6 [Source:NCBI gene;Acc:100555769]
TSTA3	108.719	1.1365	0.290993	3.90557	9.4e-05	0.00522091	gopAga1_00013601	ENSP00000478042	ENSG00000278243	7264	tissue specific transplantation antigen P35B [Source:HGNC Symbol;Acc:HGNC:12390]
USP7	1432.84	-1.12301	0.287768	-3.90247	9.52e-05	0.00524591	gopAga1_00010414	ENSP00000343535	ENSG00000187555	7874	ubiquitin specific peptidase 7 [Source:HGNC Symbol;Acc:HGNC:12630]
OSBPL2	224.194	-1.00253	0.256987	-3.90111	9.58e-05	0.00524591	gopAga1_00008049	ENSP00000350755	ENSG00000130703	9885	oxysterol binding protein like 2 [Source:HGNC Symbol;Acc:HGNC:15761]
	39.2445	0.920376	0.235997	3.89995	9.62e-05	0.00524591	gopAga1_00006924	No match
	123.655	1.20753	0.30985	3.89713	9.73e-05	0.0052751	gopAga1_00008504	No match
DGKZ	107.911	1.02362	0.263475	3.88509	0.000102294	0.00548878	gopAga1_00001430	ENSP00000412178	ENSG00000149091	8525	diacylglycerol kinase zeta [Source:HGNC Symbol;Acc:HGNC:2857]
	83.6005	1.32147	0.340183	3.88458	0.000102508	0.00548878	gopAga1_00009704	XP_005293240.1		101946308	mRNA decay activator protein ZFP36L2-A-like
DUS2	149.23	-0.885859	0.228263	-3.88087	0.000104085	0.00550252	gopAga1_00008793	ENSP00000461659	ENSG00000167264	54920	dihydrouridine synthase 2 [Source:HGNC Symbol;Acc:HGNC:26014]
GNPTAB	920.834	-0.878243	0.226416	-3.87889	0.000104935	0.00550252	gopAga1_00016981	ENSP00000299314	ENSG00000111670	79158	N-acetylglucosamine-1-phosphate transferase subunits alpha and beta [Source:HGNC Symbol;Acc:HGNC:29670]
GGNBP2	337.702	-0.816115	0.210503	-3.87698	0.000105763	0.00550252	gopAga1_00017149	ENSP00000478954	ENSG00000275099	79893	gametogenetin binding protein 2 [Source:HGNC Symbol;Acc:HGNC:19357]
ADSS	610.159	-0.627979	0.161813	-3.8809	0.000104072	0.00550252	gopAga1_00014698	ENSP00000355493	ENSG00000035687	159	adenylosuccinate synthase [Source:HGNC Symbol;Acc:HGNC:292]
GNPDA2	250.01	-0.545248	0.140644	-3.8768	0.000105841	0.00550252	gopAga1_00005071	ENSP00000295448	ENSG00000163281	132789	glucosamine-6-phosphate deaminase 2 [Source:HGNC Symbol;Acc:HGNC:21526]
LIN54	581.91	-1.12624	0.290895	-3.87164	0.000108105	0.00551408	gopAga1_00006653	ENSP00000425844	ENSG00000189308	132660	lin-54 DREAM MuvB core complex component [Source:HGNC Symbol;Acc:HGNC:25397]
	34.7321	-1.01002	0.26094	-3.87068	0.00010853	0.00551408	gopAga1_00003092	No match
PAK1IP1	347.017	-0.694213	0.179248	-3.87292	0.000107539	0.00551408	gopAga1_00005884	ENSP00000368887	ENSG00000111845	55003	PAK1 interacting protein 1 [Source:HGNC Symbol;Acc:HGNC:20882]
ARHGAP27	36.0462	1.74463	0.450436	3.8732	0.000107414	0.00551408	gopAga1_00003219	ENSP00000486749	ENSG00000276836	201176	Rho GTPase activating protein 27 [Source:HGNC Symbol;Acc:HGNC:31813]
BIRC3	714.678	-0.83596	0.216051	-3.86927	0.000109161	0.0055148	gopAga1_00009197	ENSP00000481903	ENSG00000023445	330	baculoviral IAP repeat containing 3 [Source:HGNC Symbol;Acc:HGNC:591]
	479.524	-0.755913	0.195627	-3.86406	0.000111518	0.00560221	gopAga1_00011261	ENSP00000455744	ENSG00000256646
UQCRC2	324.722	-0.702145	0.181801	-3.86215	0.000112393	0.00561461	gopAga1_00013274	ENSP00000268379	ENSG00000140740	7385	ubiquinol-cytochrome c reductase core protein 2 [Source:HGNC Symbol;Acc:HGNC:12586]
LARP4B	342.565	-0.735245	0.191217	-3.84508	0.000120513	0.00598681	gopAga1_00003666	ENSP00000482767	ENSG00000107929	23185	La ribonucleoprotein domain family member 4B [Source:HGNC Symbol;Acc:HGNC:28987]
RPAP3	565.183	-1.02954	0.268403	-3.83581	0.000125149	0.00608603	gopAga1_00006754	ENSP00000005386	ENSG00000005175	79657	RNA polymerase II associated protein 3 [Source:HGNC Symbol;Acc:HGNC:26151]
SP3	953.15	-1.01727	0.265206	-3.83576	0.000125174	0.00608603	gopAga1_00010523	ENSP00000413665	ENSG00000172845	6670	Sp3 transcription factor [Source:HGNC Symbol;Acc:HGNC:11208]
DDX55	235.587	-0.630847	0.16459	-3.83285	0.000126669	0.00608603	gopAga1_00015578	ENSP00000238146	ENSG00000111364	57696	DEAD-box helicase 55 [Source:HGNC Symbol;Acc:HGNC:20085]
ARL2BP	238.317	-0.614912	0.160375	-3.8342	0.000125974	0.00608603	gopAga1_00013776	ENSP00000219204	ENSG00000102931	23568	ADP ribosylation factor like GTPase 2 binding protein [Source:HGNC Symbol;Acc:HGNC:17146]
PPP3R1	705.059	-0.541255	0.141162	-3.83427	0.000125938	0.00608603	gopAga1_00012909	ENSP00000234310	ENSG00000221823	5534	protein phosphatase 3 regulatory subunit B, alpha [Source:HGNC Symbol;Acc:HGNC:9317]
POLR3D	141.685	0.859918	0.224409	3.83192	0.000127147	0.00608603	gopAga1_00014719	ENSP00000380904	ENSG00000168495	661	RNA polymerase III subunit D [Source:HGNC Symbol;Acc:HGNC:1080]
MYO18A	58.957	1.46019	0.381084	3.83167	0.000127274	0.00608603	gopAga1_00013787	XP_008167247.1		101931212	myosin XVIIIA
DNTTIP2	607.233	-1.11176	0.290324	-3.82936	0.000128478	0.00610216	gopAga1_00004160	ENSP00000411010	ENSG00000067334	30836	deoxynucleotidyltransferase terminal interacting protein 2 [Source:HGNC Symbol;Acc:HGNC:24013]
PPP2R5C	364.285	-0.991295	0.258932	-3.8284	0.000128977	0.00610216	gopAga1_00007559	XP_005285851.1		101940422	protein phosphatase 2 regulatory subunit B'gamma
ANP32E	6550.13	-1.06131	0.277562	-3.82369	0.000131469	0.00615495	gopAga1_00004410	ENSP00000432684	ENSG00000143401	81611	acidic nuclear phosphoprotein 32 family member E [Source:HGNC Symbol;Acc:HGNC:16673]
AMPD3	1489.13	-0.953364	0.249327	-3.82376	0.000131434	0.00615495	gopAga1_00016290	ENSP00000379802	ENSG00000133805	272	adenosine monophosphate deaminase 3 [Source:HGNC Symbol;Acc:HGNC:470]
PPP1CB	1418.14	-1.1417	0.298732	-3.82183	0.000132463	0.00616921	gopAga1_00000598	ENSP00000351298	ENSG00000213639	5500	protein phosphatase 1 catalytic subunit beta [Source:HGNC Symbol;Acc:HGNC:9282]
OSBPL9	203.676	-0.727075	0.190317	-3.82034	0.000133267	0.00617446	gopAga1_00000727	ENSP00000485521	ENSG00000117859	114883	oxysterol binding protein like 9 [Source:HGNC Symbol;Acc:HGNC:16386]
	410.031	0.940505	0.246569	3.81436	0.000136536	0.00629334	gopAga1_00019495	No match
CABLES1	220.43	-0.800184	0.209874	-3.8127	0.00013746	0.0063034	gopAga1_00003169	ENSP00000383321	ENSG00000134508	91768	Cdk5 and Abl enzyme substrate 1 [Source:HGNC Symbol;Acc:HGNC:25097]
TRIM65	41.768	1.14675	0.300888	3.81123	0.00013828	0.00630866	gopAga1_00017653	ENSP00000269383	ENSG00000141569	201292	tripartite motif containing 65 [Source:HGNC Symbol;Acc:HGNC:27316]
TPD52	357.292	-0.819506	0.215532	-3.80224	0.000143391	0.00632295	gopAga1_00012155	ENSP00000429351	ENSG00000076554	7163	tumor protein D52 [Source:HGNC Symbol;Acc:HGNC:12005]
CEBPZ	641.682	-0.797531	0.209608	-3.80486	0.000141883	0.00632295	gopAga1_00007282	ENSP00000234170	ENSG00000115816	10153	CCAAT enhancer binding protein zeta [Source:HGNC Symbol;Acc:HGNC:24218]
YIPF6	723.616	-0.766424	0.201468	-3.80419	0.000142271	0.00632295	gopAga1_00012921	ENSP00000363751	ENSG00000181704	286451	Yip1 domain family member 6 [Source:HGNC Symbol;Acc:HGNC:28304]
YY1	853.487	-0.74985	0.196948	-3.80736	0.00014046	0.00632295	gopAga1_00002284	ENSP00000262238	ENSG00000100811	7528	YY1 transcription factor [Source:HGNC Symbol;Acc:HGNC:12856]
GABPA	781.965	-0.723784	0.19037	-3.80198	0.000143543	0.00632295	gopAga1_00004729	ENSP00000382948	ENSG00000154727	2551	GA binding protein transcription factor subunit alpha [Source:HGNC Symbol;Acc:HGNC:4071]
PAFAH1B1	782.789	-0.69761	0.183197	-3.80798	0.000140106	0.00632295	gopAga1_00002964	ENSP00000380378	ENSG00000007168	5048	platelet activating factor acetylhydrolase 1b regulatory subunit 1 [Source:HGNC Symbol;Acc:HGNC:8574]
SARS	376.817	0.884582	0.232479	3.805	0.000141807	0.00632295	gopAga1_00013358	ENSGALP00000042163	ENSGALG00000026809	426697	seryl-tRNA synthetase [Source:NCBI gene;Acc:426697]
CCDC18	83.0071	-1.24968	0.329218	-3.7959	0.000147111	0.00638014	gopAga1_00000239	ENSP00000343377	ENSG00000122483	343099	coiled-coil domain containing 18 [Source:HGNC Symbol;Acc:HGNC:30370]
HACD2	366.02	-1.01945	0.268805	-3.79253	0.000149122	0.00638014	gopAga1_00009711	ENSP00000373153	ENSG00000206527	201562	3-hydroxyacyl-CoA dehydratase 2 [Source:HGNC Symbol;Acc:HGNC:9640]
RPS6KB1	439.151	-0.652798	0.172097	-3.7932	0.000148718	0.00638014	gopAga1_00007958	ENSP00000376744	ENSG00000108443	6198	ribosomal protein S6 kinase B1 [Source:HGNC Symbol;Acc:HGNC:10436]
RBM12B	128.344	-0.614229	0.16173	-3.79786	0.000145952	0.00638014	gopAga1_00007167	ENSP00000487257	ENSG00000183808	389677	RNA binding motif protein 12B [Source:HGNC Symbol;Acc:HGNC:32310]
TRIM3	18.5876	1.34469	0.354247	3.79592	0.0001471	0.00638014	gopAga1_00019380	ENSP00000352508	ENSG00000110171	10612	tripartite motif containing 3 [Source:HGNC Symbol;Acc:HGNC:10064]
	1344.12	1.52498	0.401963	3.79383	0.000148341	0.00638014	gopAga1_00018142	ENSPSIP00000005284	ENSPSIG00000004896
GOLGA5	337.939	-0.736088	0.194259	-3.78921	0.000151126	0.00643507	gopAga1_00000576	ENSP00000163416	ENSG00000066455	9950	golgin A5 [Source:HGNC Symbol;Acc:HGNC:4428]
CAND1	400.489	-0.744406	0.196643	-3.78557	0.000153355	0.00645191	gopAga1_00011399	ENSP00000442318	ENSG00000111530	55832	cullin associated and neddylation dissociated 1 [Source:HGNC Symbol;Acc:HGNC:30688]
GOLPH3L	51.1322	1.18759	0.31376	3.78504	0.000153686	0.00645191	gopAga1_00014131	ENSP00000271732	ENSG00000143457	55204	golgi phosphoprotein 3 like [Source:HGNC Symbol;Acc:HGNC:24882]
SFXN3	134.262	1.32628	0.350299	3.78615	0.000152999	0.00645191	gopAga1_00011956	XP_005303528.1		101952610	sideroflexin-3
LDH-A	171.742	-0.973739	0.257834	-3.77661	0.000158975	0.00661489	gopAga1_00010283	ENSPSIP00000002673	ENSPSIG00000002611	102462542	L-lactate dehydrogenase A chain [Source:NCBI gene;Acc:102462542]
IREB2	1902.7	-0.845507	0.223886	-3.7765	0.000159047	0.00661489	gopAga1_00011092	ENSP00000258886	ENSG00000136381	3658	iron responsive element binding protein 2 [Source:HGNC Symbol;Acc:HGNC:6115]
RAPGEF6	236.475	-1.06687	0.282626	-3.77484	0.000160113	0.00662838	gopAga1_00006893	ENSP00000296859	ENSG00000158987	51735	Rap guanine nucleotide exchange factor 6 [Source:HGNC Symbol;Acc:HGNC:20655]
PARP14	689.297	-0.971266	0.258251	-3.76093	0.000169282	0.00696755	gopAga1_00003190	ENSP00000418194	ENSG00000173193	54625	poly(ADP-ribose) polymerase family member 14 [Source:HGNC Symbol;Acc:HGNC:29232]
TEF	660.907	-0.803675	0.213739	-3.76007	0.000169864	0.00696755	gopAga1_00011158	ENSP00000266304	ENSG00000167074	7008	TEF, PAR bZIP transcription factor [Source:HGNC Symbol;Acc:HGNC:11722]
RBPJ	383.905	-0.96416	0.25708	-3.75043	0.000176531	0.00707866	gopAga1_00004761	ENSP00000339699	ENSG00000168214	3516	recombination signal binding protein for immunoglobulin kappa J region [Source:HGNC Symbol;Acc:HGNC:5724]
	416.214	-0.904306	0.241077	-3.7511	0.000176058	0.00707866	gopAga1_00006598	No match
BLOC1S3	148.156	1.11449	0.297064	3.75168	0.000175655	0.00707866	gopAga1_00012785	ENSP00000468281	ENSG00000189114	388552	biogenesis of lysosomal organelles complex 1 subunit 3 [Source:HGNC Symbol;Acc:HGNC:20914]
SCRN2	67.657	1.22994	0.327904	3.75093	0.000176178	0.00707866	gopAga1_00002890	ENSP00000463411	ENSG00000141295	90507	secernin 2 [Source:HGNC Symbol;Acc:HGNC:30381]
TMEM107	103.299	1.77342	0.472702	3.75167	0.000175658	0.00707866	gopAga1_00018969	ENSP00000436674	ENSG00000179029	84314	transmembrane protein 107 [Source:HGNC Symbol;Acc:HGNC:28128]
VPS26A	898.475	-0.711076	0.189716	-3.7481	0.000178178	0.0071128	gopAga1_00007717	ENSP00000263559	ENSG00000122958	9559	VPS26, retromer complex component A [Source:HGNC Symbol;Acc:HGNC:12711]
PSMC6	743.259	-0.647455	0.172918	-3.7443	0.000180901	0.0071894	gopAga1_00014199	ENSP00000484998	ENSG00000100519	5706	proteasome 26S subunit, ATPase 6 [Source:HGNC Symbol;Acc:HGNC:9553]
EXOC3	325.139	-0.792395	0.211823	-3.74083	0.000183413	0.00722501	gopAga1_00001946	ENSP00000323377	ENSG00000180104	11336	exocyst complex component 3 [Source:HGNC Symbol;Acc:HGNC:30378]
	28.3631	1.35547	0.36233	3.74099	0.000183297	0.00722501	gopAga1_00018926	No match
KMT5B	213.882	-1.08685	0.290862	-3.73665	0.000186485	0.00727577	gopAga1_00012830	ENSP00000484858	ENSG00000110066	51111	lysine methyltransferase 5B [Source:HGNC Symbol;Acc:HGNC:24283]
UBA2	292.658	-0.855531	0.229011	-3.73577	0.000187142	0.00727577	gopAga1_00011857	ENSGALP00000008003	ENSGALG00000005006	415784	ubiquitin like modifier activating enzyme 2 [Source:NCBI gene;Acc:415784]
PSMD14	118.457	-0.717812	0.192114	-3.73639	0.00018668	0.00727577	gopAga1_00000681	ENSP00000386541	ENSG00000115233	10213	proteasome 26S subunit, non-ATPase 14 [Source:HGNC Symbol;Acc:HGNC:16889]
STIL	84.2849	-0.969169	0.259626	-3.73295	0.000189252	0.00732593	gopAga1_00015943	ENSP00000379523	ENSG00000123473	6491	STIL, centriolar assembly protein [Source:HGNC Symbol;Acc:HGNC:10879]
MRPL44	710.068	-0.68292	0.183132	-3.72911	0.000192155	0.00740626	gopAga1_00005702	ENSP00000258383	ENSG00000135900	65080	mitochondrial ribosomal protein L44 [Source:HGNC Symbol;Acc:HGNC:16650]
IKZF5	526.105	-0.6002	0.161141	-3.72469	0.000195553	0.00750485	gopAga1_00003725	ENSP00000478056	ENSG00000095574	64376	IKAROS family zinc finger 5 [Source:HGNC Symbol;Acc:HGNC:14283]
NOL11	275.576	-0.718046	0.192842	-3.72349	0.000196486	0.00750846	gopAga1_00008684	ENSP00000253247	ENSG00000130935	25926	nucleolar protein 11 [Source:HGNC Symbol;Acc:HGNC:24557]
ZNF438	529.899	-0.988406	0.26557	-3.72184	0.00019778	0.00752572	gopAga1_00008704	ENSP00000412363	ENSG00000183621	220929	zinc finger protein 438 [Source:HGNC Symbol;Acc:HGNC:21029]
KLHL28	365.995	-1.2855	0.345881	-3.71661	0.000201918	0.00765062	gopAga1_00013411	ENSP00000347193	ENSG00000179454	54813	kelch like family member 28 [Source:HGNC Symbol;Acc:HGNC:19741]
MR1	308.778	1.53644	0.414556	3.70623	0.000210366	0.0079371	gopAga1_00018547	ENSP00000477563	ENSG00000153029	3140	major histocompatibility complex, class I-related [Source:HGNC Symbol;Acc:HGNC:4975]
THUMPD1	277.918	-1.02856	0.277646	-3.70458	0.000211738	0.00795529	gopAga1_00013056	ENSP00000379392	ENSG00000066654	55623	THUMP domain containing 1 [Source:HGNC Symbol;Acc:HGNC:23807]
PSEN1	306.291	-0.814148	0.220268	-3.69617	0.000218878	0.00808913	gopAga1_00001071	ENSP00000326366	ENSG00000080815	5663	presenilin 1 [Source:HGNC Symbol;Acc:HGNC:9508]
KIF5B	463.634	-0.629426	0.170294	-3.69612	0.000218919	0.00808913	gopAga1_00007248	ENSP00000307078	ENSG00000170759	3799	kinesin family member 5B [Source:HGNC Symbol;Acc:HGNC:6324]
CBX1	224.895	1.06528	0.288027	3.69854	0.00021684	0.00808913	gopAga1_00002899	ENSP00000225603	ENSG00000108468	10951	chromobox 1 [Source:HGNC Symbol;Acc:HGNC:1551]
ANKRD13D	21.6064	1.62975	0.440784	3.69738	0.000217836	0.00808913	gopAga1_00013029	ENSP00000427130	ENSG00000172932	338692	ankyrin repeat domain 13D [Source:HGNC Symbol;Acc:HGNC:27880]
MIEN1	66.9042	0.989635	0.267969	3.6931	0.000221536	0.00815218	gopAga1_00008495	ENSP00000377778	ENSG00000141741	84299	migration and invasion enhancer 1 [Source:HGNC Symbol;Acc:HGNC:28230]
	1483.94	1.43425	0.388551	3.69127	0.000223139	0.00817749	gopAga1_00014580	No match
GTF2H1	200.875	-1.31179	0.355865	-3.6862	0.000227628	0.00828899	gopAga1_00010284	ENSP00000265963	ENSG00000110768	2965	general transcription factor IIH subunit 1 [Source:HGNC Symbol;Acc:HGNC:4655]
METTL22	331.419	-0.815877	0.22136	-3.68574	0.000228035	0.00828899	gopAga1_00008409	ENSP00000371345	ENSG00000067365	79091	methyltransferase like 22 [Source:HGNC Symbol;Acc:HGNC:28368]
MAPK6	389.8	-1.12724	0.306212	-3.68125	0.000232091	0.00833855	gopAga1_00010218	ENSP00000261845	ENSG00000069956	5597	mitogen-activated protein kinase 6 [Source:HGNC Symbol;Acc:HGNC:6879]
HAT1	122.043	-0.971994	0.263905	-3.68312	0.000230398	0.00833855	gopAga1_00001862	ENSP00000264108	ENSG00000128708	8520	histone acetyltransferase 1 [Source:HGNC Symbol;Acc:HGNC:4821]
POLR3C	165.416	0.572524	0.155529	3.68114	0.000232196	0.00833855	gopAga1_00007264	ENSP00000334564	ENSG00000186141	10623	RNA polymerase III subunit C [Source:HGNC Symbol;Acc:HGNC:30076]
MED13	545.766	-0.810505	0.220282	-3.6794	0.000233781	0.00834852	gopAga1_00007955	ENSP00000380888	ENSG00000108510	9969	mediator complex subunit 13 [Source:HGNC Symbol;Acc:HGNC:22474]
RALGPS2	102.512	-0.806162	0.219154	-3.67852	0.000234592	0.00834852	gopAga1_00002133	ENSP00000356606	ENSG00000116191	55103	Ral GEF with PH domain and SH3 binding motif 2 [Source:HGNC Symbol;Acc:HGNC:30279]
PYROXD1	117.793	-0.696126	0.189279	-3.67778	0.000235275	0.00834852	gopAga1_00004513	ENSP00000240651	ENSG00000121350	79912	pyridine nucleotide-disulphide oxidoreductase domain 1 [Source:HGNC Symbol;Acc:HGNC:26162]
ATAD2	107.635	-1.04818	0.285198	-3.67527	0.0002376	0.00837301	gopAga1_00010918	ENSP00000287394	ENSG00000156802	29028	ATPase family, AAA domain containing 2 [Source:HGNC Symbol;Acc:HGNC:30123]
GID8	553.648	-0.731541	0.199058	-3.67501	0.000237838	0.00837301	gopAga1_00006695	ENSP00000266069	ENSG00000101193	54994	GID complex subunit 8 homolog [Source:HGNC Symbol;Acc:HGNC:15857]
TAB2	413.372	-0.650577	0.17708	-3.67391	0.000238868	0.00837631	gopAga1_00010166	XP_008175536.1		101945138	TGF-beta activated kinase 1 (MAP3K7) binding protein 3
NUP50	76.2981	-0.793153	0.216018	-3.67169	0.00024095	0.0083891	gopAga1_00011612	ENSP00000379403	ENSG00000093000	10762	nucleoporin 50 [Source:HGNC Symbol;Acc:HGNC:8065]
GPN3	541.15	-0.687995	0.187387	-3.67152	0.000241109	0.0083891	gopAga1_00003104	ENSP00000228827	ENSG00000111231	51184	GPN-loop GTPase 3 [Source:HGNC Symbol;Acc:HGNC:30186]
BCS1L	156.276	1.64667	0.449298	3.66499	0.000247348	0.00857283	gopAga1_00009801	ENSP00000413908	ENSG00000074582	617	BCS1 homolog, ubiquinol-cytochrome c reductase complex chaperone [Source:HGNC Symbol;Acc:HGNC:1020]
	390.781	-0.993927	0.271317	-3.66334	0.000248948	0.00859495	gopAga1_00008371	XP_005299176.1		101938396	exocyst complex component 1
TIFA	94.6132	0.858725	0.2345	3.66194	0.000250316	0.00860893	gopAga1_00005761	ENSP00000424231	ENSG00000145365	92610	TRAF interacting protein with forkhead associated domain [Source:HGNC Symbol;Acc:HGNC:19075]
ARID5A	73.2341	0.759749	0.207662	3.65859	0.000253603	0.00865543	gopAga1_00017902	ENSP00000400785	ENSG00000196843	10865	AT-rich interaction domain 5A [Source:HGNC Symbol;Acc:HGNC:17361]
	511.741	0.90899	0.248396	3.65944	0.000252766	0.00865543	gopAga1_00017938	ENSACAP00000004014	ENSACAG00000004051	100566597	casein kinase II subunit alpha [Source:NCBI gene;Acc:100566597]
SUPV3L1	115.14	-0.779582	0.21318	-3.65693	0.000255257	0.00867874	gopAga1_00007716	ENSP00000352678	ENSG00000156502	6832	Suv3 like RNA helicase [Source:HGNC Symbol;Acc:HGNC:11471]
ATL3	285.456	1.26095	0.344904	3.65594	0.00025624	0.00867915	gopAga1_00007513	ENSPSIP00000004674	ENSPSIG00000004359	102460352	atlastin GTPase 3 [Source:NCBI gene;Acc:102460352]
ESYT2	726.534	-1.01902	0.279552	-3.64519	0.000267199	0.0089823	gopAga1_00005259	ENSP00000275418	ENSG00000117868	57488	extended synaptotagmin 2 [Source:HGNC Symbol;Acc:HGNC:22211]
DCAF8	507.467	0.820425	0.225036	3.64575	0.00026661	0.0089823	gopAga1_00011938	ENSP00000357053	ENSG00000132716	50717	DDB1 and CUL4 associated factor 8 [Source:HGNC Symbol;Acc:HGNC:24891]
DNMT1	237.351	0.799742	0.219746	3.63939	0.000273283	0.00915244	gopAga1_00016224	ENSP00000352516	ENSG00000130816	1786	DNA methyltransferase 1 [Source:HGNC Symbol;Acc:HGNC:2976]
DIP2B	543.14	-0.662047	0.182066	-3.6363	0.000276578	0.00922822	gopAga1_00008020	ENSP00000301180	ENSG00000066084	57609	disco interacting protein 2 homolog B [Source:HGNC Symbol;Acc:HGNC:29284]
PIK3R1	58.2866	-1.3044	0.359205	-3.63135	0.000281946	0.00925498	gopAga1_00003250	ENSP00000338554	ENSG00000145675	5295	phosphoinositide-3-kinase regulatory subunit 1 [Source:HGNC Symbol;Acc:HGNC:8979]
LTN1	229.335	-0.796437	0.219356	-3.63079	0.000282555	0.00925498	gopAga1_00008461	ENSP00000478783	ENSG00000198862	26046	listerin E3 ubiquitin protein ligase 1 [Source:HGNC Symbol;Acc:HGNC:13082]
UBFD1	155.704	-0.771053	0.212306	-3.6318	0.000281453	0.00925498	gopAga1_00005646	ENSP00000379217	ENSG00000103353	56061	ubiquitin family domain containing 1 [Source:HGNC Symbol;Acc:HGNC:30565]
HPS3	347.633	-0.614168	0.168988	-3.63439	0.00027864	0.00925498	gopAga1_00004700	ENSP00000296051	ENSG00000163755	84343	HPS3, biogenesis of lysosomal organelles complex 2 subunit 1 [Source:HGNC Symbol;Acc:HGNC:15597]
HGS	302.709	0.929007	0.255779	3.63207	0.00028116	0.00925498	gopAga1_00013089	ENSP00000331201	ENSG00000185359	9146	hepatocyte growth factor-regulated tyrosine kinase substrate [Source:HGNC Symbol;Acc:HGNC:4897]
	195.791	0.871544	0.240206	3.62832	0.00028527	0.0093098	gopAga1_00005556	No match
	67.3268	1.28199	0.353427	3.62731	0.000286387	0.00931228	gopAga1_00015877	ENSGALP00000013948
SYNM	13320.2	-1.1971	0.330218	-3.6252	0.000288743	0.00933583	gopAga1_00015297	ENSP00000336775	ENSG00000182253	23336	synemin [Source:HGNC Symbol;Acc:HGNC:24466]
EIF2A	324.678	-0.920566	0.253964	-3.62479	0.0002892	0.00933583	gopAga1_00015043	ENSP00000385292	ENSG00000144895	83939	eukaryotic translation initiation factor 2A [Source:HGNC Symbol;Acc:HGNC:3254]
RIOK2	204.376	-0.592852	0.163625	-3.62323	0.000290948	0.00935848	gopAga1_00016340	ENSP00000283109	ENSG00000058729	55781	RIO kinase 2 [Source:HGNC Symbol;Acc:HGNC:18999]
MATR3	2141.7	-0.903734	0.249626	-3.62035	0.000294208	0.00942941	gopAga1_00015840	ENSP00000354346	ENSG00000280987	9782	matrin 3 [Source:NCBI gene;Acc:9782]
LRRC57	263.599	-0.644522	0.178221	-3.61642	0.000298702	0.00953926	gopAga1_00004556	ENSP00000455445	ENSG00000180979	255252	leucine rich repeat containing 57 [Source:HGNC Symbol;Acc:HGNC:26719]
TCP1	321.476	-0.654612	0.18174	-3.60191	0.000315889	0.0100522	gopAga1_00017110	ENSP00000317334	ENSG00000120438	6950	t-complex 1 [Source:HGNC Symbol;Acc:HGNC:11655]
ZEB1	543.982	-1.2275	0.340968	-3.60004	0.000318173	0.0100841	gopAga1_00013838	ENSP00000391612	ENSG00000148516	6935	zinc finger E-box binding homeobox 1 [Source:HGNC Symbol;Acc:HGNC:11642]
RSRC1	231.701	-0.836523	0.232417	-3.59924	0.000319145	0.0100841	gopAga1_00004547	ENSP00000308671	ENSG00000174891	51319	arginine and serine rich coiled-coil 1 [Source:HGNC Symbol;Acc:HGNC:24152]
TNIP1	211.062	1.08385	0.301214	3.59829	0.00032032	0.0100856	gopAga1_00001022	ENSP00000430971	ENSG00000145901	10318	TNFAIP3 interacting protein 1 [Source:HGNC Symbol;Acc:HGNC:16903]
ITSN1	52.2001	-1.59387	0.443065	-3.59737	0.000321455	0.0100858	gopAga1_00013069	ENSP00000382286	ENSG00000205726	6453	intersectin 1 [Source:HGNC Symbol;Acc:HGNC:6183]
STIMATE	183.988	-0.817459	0.227625	-3.59125	0.000329091	0.0102893	gopAga1_00008174	ENSP00000347195	ENSG00000213533	375346	STIM activating enhancer [Source:HGNC Symbol;Acc:HGNC:30526]
C17orf75	296.009	-0.960693	0.267765	-3.58782	0.000333453	0.0103893	gopAga1_00005064	ENSP00000464275	ENSG00000108666	64149	chromosome 17 open reading frame 75 [Source:HGNC Symbol;Acc:HGNC:30173]
KATNBL1	259.913	-0.679041	0.189347	-3.58622	0.000335507	0.010417	gopAga1_00000866	ENSP00000256544	ENSG00000134152	79768	katanin regulatory subunit B1 like 1 [Source:HGNC Symbol;Acc:HGNC:26199]
OAS3	84.2575	1.04006	0.29022	3.58369	0.000338775	0.0104821	gopAga1_00007663	ENSP00000228928	ENSG00000111331	4940	2'-5'-oligoadenylate synthetase 3 [Source:HGNC Symbol;Acc:HGNC:8088]
PTPN1	1459	-0.816529	0.22791	-3.58268	0.000340081	0.0104862	gopAga1_00000112	ENSP00000360683	ENSG00000196396	5770	protein tyrosine phosphatase, non-receptor type 1 [Source:HGNC Symbol;Acc:HGNC:9642]
DENND4C	604.812	-1.61928	0.452259	-3.58041	0.000343051	0.0104943	gopAga1_00011018	ENSP00000473469	ENSG00000137145	55667	DENN domain containing 4C [Source:HGNC Symbol;Acc:HGNC:26079]
CAT	1220.6	-0.999201	0.279122	-3.5798	0.000343863	0.0104943	gopAga1_00010885	ENSP00000241052	ENSG00000121691	847	catalase [Source:HGNC Symbol;Acc:HGNC:1516]
	59.1229	1.39528	0.389655	3.58081	0.000342534	0.0104943	gopAga1_00012527	No match
KLHL11	412.155	-0.667818	0.186777	-3.57548	0.000349582	0.0106325	gopAga1_00001790	ENSP00000314608	ENSG00000178502	55175	kelch like family member 11 [Source:HGNC Symbol;Acc:HGNC:19008]
PDCD6	307.187	-0.57625	0.161269	-3.57323	0.00035261	0.0106883	gopAga1_00001945	ENSP00000264933	ENSG00000249915	10016	programmed cell death 6 [Source:HGNC Symbol;Acc:HGNC:8765]
TFAP4	45.5326	0.883284	0.247413	3.57008	0.000356873	0.0107809	gopAga1_00006925	ENSP00000204517	ENSG00000090447	7023	transcription factor AP-4 [Source:HGNC Symbol;Acc:HGNC:11745]
WIPF2	67.1391	0.930515	0.26082	3.56765	0.000360192	0.0108446	gopAga1_00015795	ENSP00000377663	ENSG00000171475	147179	WAS/WASL interacting protein family member 2 [Source:HGNC Symbol;Acc:HGNC:30923]
DCUN1D3	16.8027	-0.971306	0.273141	-3.55606	0.000376461	0.0112963	gopAga1_00013060	ENSP00000454762	ENSG00000188215	123879	defective in cullin neddylation 1 domain containing 3 [Source:HGNC Symbol;Acc:HGNC:28734]
DPEP2	1695.05	-0.76763	0.216044	-3.55312	0.000380696	0.0113852	gopAga1_00007820	ENSP00000458977	ENSG00000167261	64174	dipeptidase 2 [Source:HGNC Symbol;Acc:HGNC:23028]
ATAD5	153.628	-1.01447	0.285725	-3.5505	0.000384496	0.0114605	gopAga1_00012572	ENSP00000313171	ENSG00000176208	79915	ATPase family, AAA domain containing 5 [Source:HGNC Symbol;Acc:HGNC:25752]
CSNK2A1	280.672	-0.852518	0.240922	-3.53856	0.000402318	0.0118664	gopAga1_00000659	ENSP00000217244	ENSG00000101266	1457	casein kinase 2 alpha 1 [Source:HGNC Symbol;Acc:HGNC:2457]
MSANTD4	384.575	-0.788425	0.222823	-3.53835	0.000402639	0.0118664	gopAga1_00006868	ENSP00000304713	ENSG00000170903	84437	Myb/SANT DNA binding domain containing 4 with coiled-coils [Source:HGNC Symbol;Acc:HGNC:29383]
AMDHD2	233.556	0.885168	0.250109	3.53912	0.00040146	0.0118664	gopAga1_00015153	ENSP00000293971	ENSG00000162066	51005	amidohydrolase domain containing 2 [Source:HGNC Symbol;Acc:HGNC:24262]
PEBP1	1023.23	0.976271	0.275951	3.53784	0.000403419	0.0118664	gopAga1_00000504	ENSP00000261313	ENSG00000089220	5037	phosphatidylethanolamine binding protein 1 [Source:HGNC Symbol;Acc:HGNC:8630]
RHOG	64.0859	1.4763	0.417532	3.53579	0.00040656	0.0119196	gopAga1_00007213	ENSP00000436932	ENSG00000177105	391	ras homolog family member G [Source:HGNC Symbol;Acc:HGNC:672]
MPHOSPH10	201.55	-1.19075	0.33733	-3.52992	0.00041568	0.0121471	gopAga1_00014614	ENSP00000244230	ENSG00000124383	10199	M-phase phosphoprotein 10 [Source:HGNC Symbol;Acc:HGNC:7213]
TRMT5	93.2866	-0.916144	0.259615	-3.52886	0.000417355	0.0121563	gopAga1_00006321	ENSP00000261249	ENSG00000126814	57570	tRNA methyltransferase 5 [Source:HGNC Symbol;Acc:HGNC:23141]
ZCCHC14	446.673	-0.805628	0.228585	-3.52441	0.000424422	0.012322	gopAga1_00004958	ENSP00000455431	ENSG00000140948	23174	zinc finger CCHC-type containing 14 [Source:HGNC Symbol;Acc:HGNC:24134]
ARF1	793.31	-0.644895	0.183035	-3.52335	0.000426129	0.0123315	gopAga1_00002268	ENSP00000440005	ENSG00000143761	375	ADP ribosylation factor 1 [Source:HGNC Symbol;Acc:HGNC:652]
CDKN2C	348.646	-1.10257	0.313615	-3.51567	0.000438639	0.0125314	gopAga1_00004651	ENSP00000379452	ENSG00000123080	1031	cyclin dependent kinase inhibitor 2C [Source:HGNC Symbol;Acc:HGNC:1789]
	1159.87	-0.762361	0.216823	-3.51605	0.00043801	0.0125314	gopAga1_00013169	No match
SLC25A30	212.172	-0.712661	0.202707	-3.51572	0.000438557	0.0125314	gopAga1_00014497	ENSP00000429168	ENSG00000174032	253512	solute carrier family 25 member 30 [Source:HGNC Symbol;Acc:HGNC:27371]
SNX2	415.333	-0.67671	0.192466	-3.516	0.000438103	0.0125314	gopAga1_00001455	ENSP00000368831	ENSG00000205302	6643	sorting nexin 2 [Source:HGNC Symbol;Acc:HGNC:11173]
MTHFD2	981.224	-0.642611	0.182899	-3.51347	0.000442299	0.0125957	gopAga1_00007020	ENSP00000377617	ENSG00000065911	10797	methylenetetrahydrofolate dehydrogenase (NADP+ dependent) 2, methenyltetrahydrofolate cyclohydrolase [Source:HGNC Symbol;Acc:HGNC:7434]
MIER3	83.6682	-1.15406	0.3286	-3.51205	0.000444661	0.0126227	gopAga1_00007336	ENSPSIP00000011056	ENSPSIG00000010020	102454262	mesoderm induction early response protein 3 [Source:NCBI gene;Acc:102454262]
NXT2	447.07	-0.643712	0.183681	-3.50451	0.000457446	0.0128857	gopAga1_00000089	ENSP00000361178	ENSG00000101888	55916	nuclear transport factor 2 like export factor 2 [Source:HGNC Symbol;Acc:HGNC:18151]
VIPAS39	430.626	0.780149	0.222642	3.50405	0.000458246	0.0128857	gopAga1_00008481	ENSP00000451857	ENSG00000151445	63894	VPS33B interacting protein, apical-basolateral polarity regulator, spe-39 homolog [Source:HGNC Symbol;Acc:HGNC:20347]
RCC1	557.714	0.793245	0.226371	3.50418	0.00045802	0.0128857	gopAga1_00012391	ENSP00000381931	ENSG00000180198	1104	regulator of chromosome condensation 1 [Source:HGNC Symbol;Acc:HGNC:1913]
ACIN1	554.4	1.17617	0.335842	3.50216	0.000461501	0.0129365	gopAga1_00019432	ENSP00000345541	ENSG00000100813	22985	apoptotic chromatin condensation inducer 1 [Source:HGNC Symbol;Acc:HGNC:17066]
	3128.62	1.1619	0.332308	3.49645	0.000471501	0.0131755	gopAga1_00014212	No match
SEPT7	2354.12	-0.868631	0.248646	-3.49344	0.000476837	0.0132418	gopAga1_00013888	ENSP00000381992	ENSG00000122545	989	septin 7 [Source:HGNC Symbol;Acc:HGNC:1717]
TCEA3	161.753	0.804974	0.230406	3.49373	0.000476325	0.0132418	gopAga1_00012450	ENSP00000406293	ENSG00000204219	6920	transcription elongation factor A3 [Source:HGNC Symbol;Acc:HGNC:11615]
	22.2018	-0.954737	0.273506	-3.49073	0.000481694	0.0133353	gopAga1_00010260	No match
RPGR	56.7509	-2.09318	0.600135	-3.48785	0.000486926	0.0134028	gopAga1_00007323	ENSP00000343671	ENSG00000156313	6103	retinitis pigmentosa GTPase regulator [Source:HGNC Symbol;Acc:HGNC:10295]
OSTM1	124.204	-0.674462	0.193381	-3.48774	0.00048713	0.0134028	gopAga1_00001708	ENSP00000193322	ENSG00000081087	28962	osteopetrosis associated transmembrane protein 1 [Source:HGNC Symbol;Acc:HGNC:21652]
OLA1	338.563	-0.696786	0.199919	-3.48534	0.000491504	0.0134162	gopAga1_00006822	ENSP00000340167	ENSG00000138430	29789	Obg like ATPase 1 [Source:HGNC Symbol;Acc:HGNC:28833]
BAP1	329.993	0.766611	0.219947	3.48544	0.000491337	0.0134162	gopAga1_00003837	ENSP00000417132	ENSG00000163930	8314	BRCA1 associated protein 1 [Source:HGNC Symbol;Acc:HGNC:950]
PRKD2	88.9952	0.801833	0.230134	3.4842	0.000493618	0.0134162	gopAga1_00007485	XP_008172244.1		101947720	protein kinase D2
PABPC4	103.814	0.812242	0.233097	3.48456	0.000492941	0.0134162	gopAga1_00006294	ENSP00000361947	ENSG00000090621	8761	poly(A) binding protein cytoplasmic 4 [Source:HGNC Symbol;Acc:HGNC:8557]
PHGDH	194.289	1.5681	0.450187	3.48322	0.000495423	0.0134245	gopAga1_00009279	ENSP00000358417	ENSG00000092621	26227	phosphoglycerate dehydrogenase [Source:HGNC Symbol;Acc:HGNC:8923]
UBA6	400.536	-1.02479	0.294371	-3.48127	0.00049904	0.013441	gopAga1_00009767	ENSP00000313454	ENSG00000033178	55236	ubiquitin like modifier activating enzyme 6 [Source:HGNC Symbol;Acc:HGNC:25581]
HDAC2	216.413	-0.911783	0.261864	-3.48189	0.00049788	0.013441	gopAga1_00015091	ENSP00000430432	ENSG00000196591	3066	histone deacetylase 2 [Source:HGNC Symbol;Acc:HGNC:4853]
CEP290	48.9529	-1.50725	0.433258	-3.47888	0.000503517	0.0134595	gopAga1_00011455	ENSP00000448573	ENSG00000198707	80184	centrosomal protein 290 [Source:HGNC Symbol;Acc:HGNC:29021]
PDXDC1	295.645	-1.03155	0.296622	-3.47766	0.000505805	0.0134595	gopAga1_00011343	ENSP00000484595	ENSG00000275498	102724985	pyridoxal dependent decarboxylase domain containing 1 [Source:HGNC Symbol;Acc:HGNC:28995]
MAP3K21	124.455	-0.734753	0.211324	-3.4769	0.000507252	0.0134595	gopAga1_00006808	ENSACAP00000000985	ENSACAG00000000975	100558842	mitogen-activated protein kinase kinase kinase 21 [Source:NCBI gene;Acc:100558842]
UCKL1	237.198	0.798283	0.22943	3.47942	0.000502509	0.0134595	gopAga1_00002092	ENSPSIP00000018727	ENSPSIG00000016619	102453932	uridine-cytidine kinase 1 like 1 [Source:NCBI gene;Acc:102453932]
DERL3	406.655	1.14309	0.328642	3.47823	0.00050474	0.0134595	gopAga1_00012154	ENSPSIP00000014030	ENSPSIG00000012594		derlin 3 [Source:HGNC Symbol;Acc:HGNC:14236]
ABCE1	194.815	-1.09718	0.315718	-3.4752	0.000510468	0.0134649	gopAga1_00015738	ENSP00000422068	ENSG00000164163	6059	ATP binding cassette subfamily E member 1 [Source:HGNC Symbol;Acc:HGNC:69]
DNAJB9	239.93	-0.842784	0.242464	-3.47591	0.000509125	0.0134649	gopAga1_00010396	ENSP00000249356	ENSG00000128590	4189	DnaJ heat shock protein family (Hsp40) member B9 [Source:HGNC Symbol;Acc:HGNC:6968]
DNAAF5	52.2523	-0.790718	0.227808	-3.47098	0.000518554	0.0136163	gopAga1_00002454	ENSP00000297440	ENSG00000164818	54919	dynein axonemal assembly factor 5 [Source:HGNC Symbol;Acc:HGNC:26013]
PHYKPL	150.482	-0.785657	0.226374	-3.47062	0.000519254	0.0136163	gopAga1_00014095	ENSP00000310978	ENSG00000175309	85007	5-phosphohydroxy-L-lysine phospho-lyase [Source:HGNC Symbol;Acc:HGNC:28249]
PIGA	17.7416	-1.16763	0.336884	-3.46597	0.000528322	0.0137333	gopAga1_00009725	ENSP00000369820	ENSG00000165195	5277	phosphatidylinositol glycan anchor biosynthesis class A [Source:HGNC Symbol;Acc:HGNC:8957]
RFX3	103.833	-1.14086	0.32911	-3.46651	0.00052726	0.0137333	gopAga1_00013384	ENSP00000482598	ENSG00000080298	5991	regulatory factor X3 [Source:HGNC Symbol;Acc:HGNC:9984]
IGHE	53.3727	2.25531	0.650425	3.46744	0.000525444	0.0137333	gopAga1_00019100	ENSP00000481089	ENSG00000276192		immunoglobulin heavy constant epsilon [Source:HGNC Symbol;Acc:HGNC:5522]
LMCD1	19.6432	-1.26591	0.365797	-3.46067	0.000538827	0.0139254	gopAga1_00009128	ENSP00000157600	ENSG00000071282	29995	LIM and cysteine rich domains 1 [Source:HGNC Symbol;Acc:HGNC:6633]
SORBS3	176.681	1.26382	0.365143	3.46118	0.000537814	0.0139254	gopAga1_00001140	ENSP00000240123	ENSG00000120896	10174	sorbin and SH3 domain containing 3 [Source:HGNC Symbol;Acc:HGNC:30907]
C1D	371.214	-0.607952	0.175793	-3.45834	0.00054351	0.014006	gopAga1_00014997	ENSP00000386779	ENSG00000197223	10438	C1D nuclear receptor corepressor [Source:HGNC Symbol;Acc:HGNC:29911]
LMTK2	223.646	-0.608014	0.176044	-3.45377	0.000552817	0.0142049	gopAga1_00007963	ENSP00000297293	ENSG00000164715	22853	lemur tyrosine kinase 2 [Source:HGNC Symbol;Acc:HGNC:17880]
RIC1	237.726	-0.961838	0.278852	-3.44928	0.000562082	0.0142825	gopAga1_00004889	ENSP00000416696	ENSG00000107036	57589	RIC1 homolog, RAB6A GEF complex partner 1 [Source:HGNC Symbol;Acc:HGNC:17686]
CCT2	329.854	-0.639313	0.185351	-3.44921	0.000562227	0.0142825	gopAga1_00010531	ENSP00000299300	ENSG00000166226	10576	chaperonin containing TCP1 subunit 2 [Source:HGNC Symbol;Acc:HGNC:1615]
NDST1	96.7815	0.902993	0.261743	3.44992	0.000560743	0.0142825	gopAga1_00001029	ENSP00000261797	ENSG00000070614	3340	N-deacetylase and N-sulfotransferase 1 [Source:HGNC Symbol;Acc:HGNC:7680]
	19.471	1.19659	0.346852	3.44987	0.000560863	0.0142825	gopAga1_00018366	No match
RIOK3	6669.76	-0.909016	0.26367	-3.44756	0.000565685	0.0143296	gopAga1_00003171	ENSP00000341874	ENSG00000101782	8780	RIO kinase 3 [Source:HGNC Symbol;Acc:HGNC:11451]
ADGRE5	29.3141	1.35904	0.395107	3.43968	0.000582392	0.014629	gopAga1_00006907	ENSP00000351413	ENSG00000123146	976	adhesion G protein-coupled receptor E5 [Source:HGNC Symbol;Acc:HGNC:1711]
H1FX	1874.86	1.39046	0.404096	3.44092	0.000579734	0.014629	gopAga1_00003580	ENSP00000329662	ENSG00000184897	8971	H1 histone family member X [Source:HGNC Symbol;Acc:HGNC:4722]
HISTH1	107.605	1.44652	0.420539	3.43967	0.000582413	0.014629	gopAga1_00016828	ENSGALP00000019163	ENSGALG00000011747	427882	histone H1 [Source:NCBI gene;Acc:427882]
PRRC1	560.224	-1.22332	0.355776	-3.43846	0.000585037	0.0146538	gopAga1_00008419	ENSP00000296666	ENSG00000164244	133619	proline rich coiled-coil 1 [Source:HGNC Symbol;Acc:HGNC:28164]
ATG2B	447.834	-0.988109	0.287531	-3.43653	0.000589213	0.0147172	gopAga1_00004215	ENSP00000353010	ENSG00000066739	55102	autophagy related 2B [Source:HGNC Symbol;Acc:HGNC:20187]
	351.941	-0.79743	0.232334	-3.43226	0.000598572	0.0148679	gopAga1_00011236	ENSGALP00000025503
TMEM53	77.2549	0.770508	0.224471	3.43255	0.000597931	0.0148679	gopAga1_00002300	ENSP00000361311	ENSG00000126106	79639	transmembrane protein 53 [Source:HGNC Symbol;Acc:HGNC:26186]
TEDC2	112.917	0.786656	0.229276	3.43104	0.000601274	0.0148936	gopAga1_00014159	ENSP00000457153	ENSG00000162062	80178	tubulin epsilon and delta complex 2 [Source:HGNC Symbol;Acc:HGNC:25849]
TMEM255A	257.233	-0.974756	0.284609	-3.4249	0.000615037	0.0151283	gopAga1_00002710	ENSP00000360420	ENSG00000125355	55026	transmembrane protein 255A [Source:HGNC Symbol;Acc:HGNC:26086]
SMARCB1	196.997	0.630444	0.184136	3.4238	0.000617517	0.0151283	gopAga1_00012153	ENSP00000263121	ENSG00000099956	6598	SWI/SNF related, matrix associated, actin dependent regulator of chromatin, subfamily b, member 1 [Source:HGNC Symbol;Acc:HGNC:11103]
ACAD8	54.3752	0.942484	0.275273	3.42382	0.000617484	0.0151283	gopAga1_00002079	ENSP00000281182	ENSG00000151498	27034	acyl-CoA dehydrogenase family member 8 [Source:HGNC Symbol;Acc:HGNC:87]
	36.6048	1.16121	0.338989	3.4255	0.000613671	0.0151283	gopAga1_00012777	XP_008173847.1		101952553	mitogen-activate protein kinase kinase kinase kinase 1
PLRG1	677.381	-0.681761	0.199538	-3.4167	0.000633856	0.0154862	gopAga1_00006343	ENSP00000424417	ENSG00000171566	5356	pleiotropic regulator 1 [Source:HGNC Symbol;Acc:HGNC:9089]
WARS	64.545	-0.822091	0.240748	-3.41473	0.000638447	0.0155558	gopAga1_00002287	ENSP00000451460	ENSG00000140105	7453	tryptophanyl-tRNA synthetase [Source:HGNC Symbol;Acc:HGNC:12729]
CAMSAP1	122.982	-1.00324	0.293987	-3.41251	0.00064367	0.0156405	gopAga1_00000521	ENSACAP00000012201	ENSACAG00000012430	100560290	calmodulin regulated spectrin associated protein 1 [Source:NCBI gene;Acc:100560290]
SYF2	1064.47	-0.894762	0.2623	-3.41121	0.000646749	0.0156727	gopAga1_00002669	ENSP00000236273	ENSG00000117614	25949	SYF2 pre-mRNA splicing factor [Source:HGNC Symbol;Acc:HGNC:19824]
CC2D1A	365.786	0.711862	0.208729	3.41045	0.000648549	0.0156739	gopAga1_00012192	ENSP00000467526	ENSG00000132024	54862	coiled-coil and C2 domain containing 1A [Source:HGNC Symbol;Acc:HGNC:30237]
ETF1	526.063	-0.598614	0.1757	-3.40703	0.000656745	0.0158291	gopAga1_00005414	ENSP00000353741	ENSG00000120705	2107	eukaryotic translation termination factor 1 [Source:HGNC Symbol;Acc:HGNC:3477]
SLX4IP	204.194	-0.927169	0.27226	-3.40545	0.000660546	0.015878	gopAga1_00008696	ENSP00000335557	ENSG00000149346	128710	SLX4 interacting protein [Source:HGNC Symbol;Acc:HGNC:16225]
MED31	234.056	-0.68606	0.201615	-3.40281	0.000666958	0.0159485	gopAga1_00010163	ENSP00000225728	ENSG00000108590	51003	mediator complex subunit 31 [Source:HGNC Symbol;Acc:HGNC:24260]
	16.9575	3.7439	1.10025	3.40278	0.000667046	0.0159485	gopAga1_00017763	ENSGALP00000035853
	41.3523	1.20054	0.353263	3.39844	0.000677711	0.0161602	gopAga1_00018722	No match
GTF2F1	320.493	0.816059	0.240262	3.39653	0.000682459	0.0162302	gopAga1_00013119	ENSP00000469091	ENSG00000125651	2962	general transcription factor IIF subunit 1 [Source:HGNC Symbol;Acc:HGNC:4652]
	52.3178	-1.96719	0.579414	-3.39514	0.000685932	0.0162695	gopAga1_00009630	No match
YWHAH	391.105	-0.658207	0.193996	-3.39288	0.000691611	0.0163608	gopAga1_00001520	ENSP00000248975	ENSG00000128245	7533	tyrosine 3-monooxygenase/tryptophan 5-monooxygenase activation protein eta [Source:HGNC Symbol;Acc:HGNC:12853]
PIGO	25.3489	1.01793	0.300138	3.39153	0.000695041	0.0163925	gopAga1_00017796	ENSP00000367880	ENSG00000165282	84720	phosphatidylinositol glycan anchor biosynthesis class O [Source:HGNC Symbol;Acc:HGNC:23215]
METTL7A	30.7256	1.20919	0.356598	3.39091	0.000696617	0.0163925	gopAga1_00008016	ENSP00000331787	ENSG00000185432	25840	methyltransferase like 7A [Source:HGNC Symbol;Acc:HGNC:24550]
PPP2R2D	415.863	-0.520907	0.153674	-3.38968	0.000699739	0.0164227	gopAga1_00010358	ENSP00000399970	ENSG00000175470	55844	protein phosphatase 2 regulatory subunit Bdelta [Source:HGNC Symbol;Acc:HGNC:23732]
RAD50	425.509	-1.39739	0.413023	-3.38332	0.000716147	0.01645	gopAga1_00009048	ENSP00000368100	ENSG00000113522	10111	RAD50 double strand break repair protein [Source:HGNC Symbol;Acc:HGNC:9816]
CLTC	570.156	-1.05855	0.312628	-3.38597	0.000709263	0.01645	gopAga1_00011965	ENSP00000376763	ENSG00000141367	1213	clathrin heavy chain [Source:HGNC Symbol;Acc:HGNC:2092]
TRIM23	305.656	-0.902269	0.266463	-3.38609	0.000708951	0.01645	gopAga1_00014084	ENSP00000231524	ENSG00000113595	373	tripartite motif containing 23 [Source:HGNC Symbol;Acc:HGNC:660]
	155.45	0.778687	0.230122	3.38379	0.000714916	0.01645	gopAga1_00016641	ENSGALP00000033698	ENSGALG00000021301
TRAF7	146.227	0.867872	0.256322	3.38587	0.000709522	0.01645	gopAga1_00007252	ENSP00000318944	ENSG00000131653	84231	TNF receptor associated factor 7 [Source:HGNC Symbol;Acc:HGNC:20456]
FHL3	122.217	1.23304	0.364501	3.38282	0.000717456	0.01645	gopAga1_00002470	ENSP00000362107	ENSG00000183386	2275	four and a half LIM domains 3 [Source:HGNC Symbol;Acc:HGNC:3704]
CUL9	129.63	1.24789	0.368683	3.38472	0.000712511	0.01645	gopAga1_00010848	ENSP00000252050	ENSG00000112659	23113	cullin 9 [Source:HGNC Symbol;Acc:HGNC:15982]
RNPEP	477.469	1.26974	0.375328	3.38302	0.000716936	0.01645	gopAga1_00006218	ENSP00000295640	ENSG00000176393	6051	arginyl aminopeptidase [Source:HGNC Symbol;Acc:HGNC:10078]
KHK	92.5844	1.3469	0.398153	3.38288	0.000717301	0.01645	gopAga1_00019207	ENSP00000404741	ENSG00000138030	3795	ketohexokinase [Source:HGNC Symbol;Acc:HGNC:6315]
GOLGA4	1199.69	-1.49542	0.442424	-3.38006	0.000724697	0.0164704	gopAga1_00002155	ENSP00000349305	ENSG00000144674	2803	golgin A4 [Source:HGNC Symbol;Acc:HGNC:4427]
TRMT1L	249.146	-0.745979	0.220706	-3.37997	0.000724929	0.0164704	gopAga1_00008114	ENSP00000356476	ENSG00000121486	81627	tRNA methyltransferase 1 like [Source:HGNC Symbol;Acc:HGNC:16782]
MDC1	254.959	1.04054	0.307791	3.38067	0.000723099	0.0164704	gopAga1_00018343	ENSP00000373060	ENSG00000206481	9656	mediator of DNA damage checkpoint 1 [Source:HGNC Symbol;Acc:HGNC:21163]
	71.1398	1.21828	0.360472	3.37968	0.000725714	0.0164704	gopAga1_00015679	No match
FAM169A	108.7	-1.24022	0.36749	-3.37485	0.00073856	0.0166654	gopAga1_00003228	ENSP00000373808	ENSG00000198780	26049	family with sequence similarity 169 member A [Source:HGNC Symbol;Acc:HGNC:29138]
MAD2L1	47.1079	-1.07199	0.317688	-3.37435	0.000739899	0.0166654	gopAga1_00005732	ENSP00000296509	ENSG00000164109	4085	mitotic arrest deficient 2 like 1 [Source:HGNC Symbol;Acc:HGNC:6763]
TRIM33	622.867	-0.797896	0.236418	-3.37493	0.000738343	0.0166654	gopAga1_00016694	ENSP00000351250	ENSG00000197323	51592	tripartite motif containing 33 [Source:HGNC Symbol;Acc:HGNC:16290]
DBF4	189.538	-0.788444	0.233791	-3.37244	0.000745065	0.0167396	gopAga1_00001677	ENSP00000265728	ENSG00000006634	10926	DBF4 zinc finger [Source:HGNC Symbol;Acc:HGNC:17364]
GCOM1	247.335	-0.987912	0.293156	-3.36992	0.000751892	0.0168112	gopAga1_00000105	ENSP00000465231	ENSG00000137878	145781	GRINL1A complex locus 1 [Source:HGNC Symbol;Acc:HGNC:26424]
PPP3CB	328.823	-0.716197	0.212529	-3.36988	0.000752012	0.0168112	gopAga1_00001760	ENSP00000353881	ENSG00000107758	5532	protein phosphatase 3 catalytic subunit beta [Source:HGNC Symbol;Acc:HGNC:9315]
PRPF31	732.312	0.84955	0.252167	3.369	0.000754416	0.0168229	gopAga1_00017580	ENSP00000324122	ENSG00000105618	26121	pre-mRNA processing factor 31 [Source:HGNC Symbol;Acc:HGNC:15446]
PLD3	127.857	0.857839	0.25476	3.36724	0.000759251	0.0168886	gopAga1_00015669	ENSP00000387022	ENSG00000105223	23646	phospholipase D family member 3 [Source:HGNC Symbol;Acc:HGNC:17158]
	1045.54	-1.1729	0.348458	-3.36598	0.000762715	0.0169236	gopAga1_00014607	ENSGALP00000012641
DOK2	322.098	0.96187	0.286029	3.36284	0.000771446	0.0170749	gopAga1_00006243	ENSP00000276420	ENSG00000147443	9046	docking protein 2 [Source:HGNC Symbol;Acc:HGNC:2991]
ACTL6A	260.054	-0.499974	0.148732	-3.36157	0.000775008	0.0171114	gopAga1_00004715	ENSP00000397552	ENSG00000136518	86	actin like 6A [Source:HGNC Symbol;Acc:HGNC:24124]
FAM13B	125.162	-0.938429	0.279225	-3.36083	0.000777078	0.0171149	gopAga1_00008215	ENSP00000394669	ENSG00000031003	51306	family with sequence similarity 13 member B [Source:HGNC Symbol;Acc:HGNC:1335]
DMTN	1433.8	0.777223	0.231313	3.36005	0.000779282	0.0171212	gopAga1_00006248	ENSP00000350977	ENSG00000158856	2039	dematin actin binding protein [Source:HGNC Symbol;Acc:HGNC:3382]
SRSF10	251.696	-0.786834	0.234305	-3.35816	0.000784646	0.0171548	gopAga1_00015113	ENSP00000344149	ENSG00000188529	10772	serine and arginine rich splicing factor 10 [Source:HGNC Symbol;Acc:HGNC:16713]
CHTF18	49.1698	1.59797	0.475803	3.35847	0.000783738	0.0171548	gopAga1_00012103	ENSP00000406252	ENSG00000127586	63922	chromosome transmission fidelity factor 18 [Source:HGNC Symbol;Acc:HGNC:18435]
SLC45A4	223.709	-1.08394	0.323004	-3.35582	0.000791298	0.0171818	gopAga1_00012457	ENSP00000429059	ENSG00000022567	57210	solute carrier family 45 member 4 [Source:HGNC Symbol;Acc:HGNC:29196]
SASS6	61.1311	-0.776064	0.231268	-3.3557	0.000791645	0.0171818	gopAga1_00014738	ENSP00000287482	ENSG00000156876	163786	SAS-6 centriolar assembly protein [Source:HGNC Symbol;Acc:HGNC:25403]
	4483.45	0.612798	0.182576	3.35641	0.000789622	0.0171818	gopAga1_00010274	ENSGALP00000042034
KDM2A	280.796	0.712277	0.212328	3.3546	0.000794785	0.0172082	gopAga1_00013031	ENSP00000309302	ENSG00000173120	22992	lysine demethylase 2A [Source:HGNC Symbol;Acc:HGNC:13606]
PRKAR1A	454.406	-0.874301	0.260769	-3.35279	0.000800021	0.0172797	gopAga1_00003275	ENSP00000376475	ENSG00000108946	5573	protein kinase cAMP-dependent type I regulatory subunit alpha [Source:HGNC Symbol;Acc:HGNC:9388]
LMBRD2	84.7474	-1.12952	0.336984	-3.35184	0.000802761	0.0172971	gopAga1_00004433	ENSP00000296603	ENSG00000164187	92255	LMBR1 domain containing 2 [Source:HGNC Symbol;Acc:HGNC:25287]
CTDSP2	289.724	1.00662	0.300634	3.34833	0.000812998	0.0174336	gopAga1_00002118	ENSP00000381148	ENSG00000175215	10106	CTD small phosphatase 2 [Source:HGNC Symbol;Acc:HGNC:17077]
STARD10	136.931	1.19172	0.355891	3.34857	0.000812306	0.0174336	gopAga1_00003256	ENSP00000440016	ENSG00000214530	10809	StAR related lipid transfer domain containing 10 [Source:HGNC Symbol;Acc:HGNC:10666]
FAM3C	707.79	-0.761794	0.227821	-3.34383	0.000826306	0.0176766	gopAga1_00007948	ENSP00000353025	ENSG00000196937	10447	family with sequence similarity 3 member C [Source:HGNC Symbol;Acc:HGNC:18664]
KIAA0232	200.083	-1.28241	0.383755	-3.34176	0.000832504	0.0177339	gopAga1_00007343	ENSP00000413739	ENSG00000170871	9778	KIAA0232 [Source:HGNC Symbol;Acc:HGNC:28992]
	42.8666	1.39159	0.416527	3.34095	0.000834932	0.0177339	gopAga1_00017919	No match
ST6GALNAC6	21.7237	1.39683	0.418067	3.34116	0.0008343	0.0177339	gopAga1_00008232	ENSP00000477575	ENSG00000160408	30815	ST6 N-acetylgalactosaminide alpha-2,6-sialyltransferase 6 [Source:HGNC Symbol;Acc:HGNC:23364]
IFIH1	375.293	-1.05243	0.315249	-3.33842	0.000842572	0.0178537	gopAga1_00002732	ENSP00000263642	ENSG00000115267	64135	interferon induced with helicase C domain 1 [Source:HGNC Symbol;Acc:HGNC:18873]
DTX3L	276.446	-0.869354	0.260739	-3.33419	0.000855478	0.0178731	gopAga1_00003188	ENSP00000296161	ENSG00000163840	151636	deltex E3 ubiquitin ligase 3L [Source:HGNC Symbol;Acc:HGNC:30323]
SBNO1	896.051	-0.856696	0.256899	-3.33476	0.000853736	0.0178731	gopAga1_00013526	ENSP00000267176	ENSG00000139697	55206	strawberry notch homolog 1 [Source:HGNC Symbol;Acc:HGNC:22973]
MTREX	271.046	-0.838855	0.251569	-3.33449	0.000854562	0.0178731	gopAga1_00003649	ENSP00000230640	ENSG00000039123	23517	Mtr4 exosome RNA helicase [Source:HGNC Symbol;Acc:HGNC:18734]
	720.123	-0.681548	0.204259	-3.33669	0.000847821	0.0178731	gopAga1_00016459	No match
PHF6	179.657	-0.626591	0.187924	-3.33427	0.000855221	0.0178731	gopAga1_00015007	ENSP00000487420	ENSG00000156531	84295	PHD finger protein 6 [Source:HGNC Symbol;Acc:HGNC:18145]
MED29	72.2756	1.16705	0.349821	3.33614	0.000849512	0.0178731	gopAga1_00009702	ENSP00000471802	ENSG00000063322	55588	mediator complex subunit 29 [Source:HGNC Symbol;Acc:HGNC:23074]
ANKRD46	739.238	-0.706904	0.212126	-3.33247	0.000860773	0.0179001	gopAga1_00015187	ENSP00000428388	ENSG00000186106	157567	ankyrin repeat domain 46 [Source:HGNC Symbol;Acc:HGNC:27229]
	1060.98	1.32824	0.398524	3.3329	0.000859453	0.0179001	gopAga1_00019576	XP_005315574.1		101936897	major vault protein-like
ANKRD12	1901.27	-1.30359	0.391257	-3.33181	0.000862842	0.0179015	gopAga1_00006716	ENSP00000382897	ENSG00000101745	23253	ankyrin repeat domain 12 [Source:HGNC Symbol;Acc:HGNC:29135]
HBP1	1123.49	-0.748633	0.22503	-3.32681	0.000878453	0.0180956	gopAga1_00002954	ENSP00000418738	ENSG00000105856	26959	HMG-box transcription factor 1 [Source:HGNC Symbol;Acc:HGNC:23200]
CHORDC1	267.629	-0.672063	0.202118	-3.3251	0.000883859	0.0180956	gopAga1_00018152	ENSP00000319255	ENSG00000110172	26973	cysteine and histidine rich domain containing 1 [Source:HGNC Symbol;Acc:HGNC:14525]
	1966.96	-0.670189	0.201563	-3.32495	0.000884341	0.0180956	gopAga1_00012043	XP_008177215.1		101941219	protein FAM122A-like
FNBP4	497.515	0.831268	0.24988	3.32667	0.000878908	0.0180956	gopAga1_00016435	ENSP00000263773	ENSG00000109920	23360	formin binding protein 4 [Source:HGNC Symbol;Acc:HGNC:19752]
CCDC9	776.028	1.09318	0.328515	3.32766	0.000875792	0.0180956	gopAga1_00016889	ENSP00000221922	ENSG00000105321	26093	coiled-coil domain containing 9 [Source:HGNC Symbol;Acc:HGNC:24560]
UCP2	82.8462	1.52866	0.459641	3.32578	0.000881713	0.0180956	gopAga1_00014768	ENSP00000312029	ENSG00000175567	7351	uncoupling protein 2 [Source:HGNC Symbol;Acc:HGNC:12518]
BLM	23.6695	-1.45593	0.438182	-3.32265	0.000891666	0.0181874	gopAga1_00007995	ENSP00000347232	ENSG00000197299	641	Bloom syndrome RecQ like helicase [Source:HGNC Symbol;Acc:HGNC:1058]
PRODH	530.417	1.19754	0.36046	3.32227	0.000892897	0.0181874	gopAga1_00012781	ENSP00000334726	ENSG00000100033	5625	proline dehydrogenase 1 [Source:HGNC Symbol;Acc:HGNC:9453]
	1080.61	-0.858212	0.258443	-3.3207	0.000897934	0.0182485	gopAga1_00001571	No match
NRBP1	167.896	0.802349	0.241686	3.3198	0.000900819	0.0182656	gopAga1_00010103	ENSP00000369181	ENSG00000115216	29959	nuclear receptor binding protein 1 [Source:HGNC Symbol;Acc:HGNC:7993]
RAB8A	450.51	-0.70422	0.212191	-3.31881	0.000904035	0.0182893	gopAga1_00003309	XP_005279108.1		101932906	RAB8A, member RAS oncogene family
SS18	288.813	-0.930498	0.280497	-3.31732	0.000908864	0.0183455	gopAga1_00015982	ENSPSIP00000002610	ENSPSIG00000002550	102462279	SS18, nBAF chromatin remodeling complex subunit [Source:NCBI gene;Acc:102462279]
PMS2	150.338	-0.620794	0.187288	-3.31465	0.000917593	0.01848	gopAga1_00007969	ENSP00000265849	ENSG00000122512	5395	PMS1 homolog 2, mismatch repair system component [Source:HGNC Symbol;Acc:HGNC:9122]
CENPF	261.599	-1.34742	0.406731	-3.31281	0.000923625	0.0184984	gopAga1_00014054	ENSP00000355922	ENSG00000117724	1063	centromere protein F [Source:HGNC Symbol;Acc:HGNC:1857]
TRIP11	30.0499	-1.31285	0.396333	-3.31248	0.000924711	0.0184984	gopAga1_00013284	ENSP00000451032	ENSG00000100815	9321	thyroid hormone receptor interactor 11 [Source:HGNC Symbol;Acc:HGNC:12305]
RAB5A	1338.05	-0.79888	0.241158	-3.31268	0.00092406	0.0184984	gopAga1_00013836	ENSP00000273047	ENSG00000144566	5868	RAB5A, member RAS oncogene family [Source:HGNC Symbol;Acc:HGNC:9783]
DMAP1	148.332	0.960199	0.289952	3.31157	0.000927724	0.0185172	gopAga1_00002298	ENSP00000409200	ENSG00000178028	55929	DNA methyltransferase 1 associated protein 1 [Source:HGNC Symbol;Acc:HGNC:18291]
	171.37	0.744169	0.224889	3.30904	0.000936159	0.0186439	gopAga1_00013432	ENSPSIP00000015247	ENSPSIG00000013647	102455523	fetal and adult testis-expressed transcript protein homolog [Source:NCBI gene;Acc:102455523]
EIF4E	822.848	-0.737176	0.222984	-3.30596	0.000946507	0.0188081	gopAga1_00016208	ENSP00000389624	ENSG00000151247	1977	eukaryotic translation initiation factor 4E [Source:HGNC Symbol;Acc:HGNC:3287]
FAM45A	244.091	-0.611351	0.18499	-3.30478	0.000950508	0.0188458	gopAga1_00002058	ENSP00000354688	ENSG00000119979	404636	family with sequence similarity 45 member A [Source:HGNC Symbol;Acc:HGNC:31793]
LRRC40	229.676	-0.67406	0.204064	-3.30318	0.000955961	0.0188702	gopAga1_00005892	ENSP00000359990	ENSG00000066557	55631	leucine rich repeat containing 40 [Source:HGNC Symbol;Acc:HGNC:26004]
ZDHHC5	33.1081	0.872936	0.264265	3.30326	0.000955687	0.0188702	gopAga1_00010946	ENSP00000287169	ENSG00000156599	25921	zinc finger DHHC-type containing 5 [Source:HGNC Symbol;Acc:HGNC:18472]
SCFD1	67.7884	-1.05365	0.319073	-3.30222	0.000959244	0.0188933	gopAga1_00006768	ENSP00000379870	ENSG00000092108	23256	sec1 family domain containing 1 [Source:HGNC Symbol;Acc:HGNC:20726]
CCAR1	968.027	-1.30801	0.396357	-3.30008	0.000966559	0.0189955	gopAga1_00010624	ENSP00000445254	ENSG00000060339	55749	cell division cycle and apoptosis regulator 1 [Source:HGNC Symbol;Acc:HGNC:24236]
CEP295	293.987	-1.08501	0.329107	-3.29682	0.000977866	0.0190503	gopAga1_00011848	ENSP00000316681	ENSG00000166004	85459	centrosomal protein 295 [Source:HGNC Symbol;Acc:HGNC:29366]
	752.724	-0.701941	0.212863	-3.29762	0.000975078	0.0190503	gopAga1_00015352	No match
DDX1	688.938	-0.674604	0.204596	-3.29725	0.000976352	0.0190503	gopAga1_00007071	ENSP00000233084	ENSG00000079785	1653	DEAD-box helicase 1 [Source:HGNC Symbol;Acc:HGNC:2734]
INTS3	226.737	0.902026	0.273505	3.29802	0.000973682	0.0190503	gopAga1_00014264	ENSP00000458631	ENSG00000262826	65123	integrator complex subunit 3 [Source:HGNC Symbol;Acc:HGNC:26153]
NDFIP1	209.762	0.858397	0.260425	3.29614	0.000980223	0.0190547	gopAga1_00013985	ENSP00000253814	ENSG00000131507	80762	Nedd4 family interacting protein 1 [Source:HGNC Symbol;Acc:HGNC:17592]
ERBB2	18.3938	1.20864	0.366816	3.29495	0.000984407	0.0190945	gopAga1_00008493	ENSP00000446466	ENSG00000141736	2064	erb-b2 receptor tyrosine kinase 2 [Source:HGNC Symbol;Acc:HGNC:3430]
OSBPL11	235.958	-0.809593	0.245799	-3.29372	0.000988712	0.0191365	gopAga1_00014150	ENSP00000296220	ENSG00000144909	114885	oxysterol binding protein like 11 [Source:HGNC Symbol;Acc:HGNC:16397]
TAF5	229.453	-0.791768	0.240474	-3.29253	0.000992892	0.0191759	gopAga1_00004239	ENSP00000358854	ENSG00000148835	6877	TATA-box binding protein associated factor 5 [Source:HGNC Symbol;Acc:HGNC:11539]
ABR	408.644	0.951585	0.289073	3.29185	0.000995295	0.0191809	gopAga1_00001287	ENSP00000445198	ENSG00000159842	29	ABR, RhoGEF and GTPase activating protein [Source:HGNC Symbol;Acc:HGNC:81]
RNF32	537.188	-0.79063	0.240255	-3.29079	0.000999071	0.0192122	gopAga1_00004666	ENSP00000385815	ENSG00000105982	140545	ring finger protein 32 [Source:HGNC Symbol;Acc:HGNC:17118]
PSMA3	666.296	-0.829961	0.252317	-3.28936	0.00100414	0.0192684	gopAga1_00008130	ENSP00000216455	ENSG00000100567	5684	proteasome subunit alpha 3 [Source:HGNC Symbol;Acc:HGNC:9532]
DDX54	672.792	0.765683	0.232846	3.28837	0.00100769	0.019295	gopAga1_00010006	ENSP00000323858	ENSG00000123064	79039	DEAD-box helicase 54 [Source:HGNC Symbol;Acc:HGNC:20084]
	27.9472	-2.38994	0.728281	-3.28162	0.00103213	0.0195488	gopAga1_00002979	No match
ZRANB2	853.058	-1.28011	0.390275	-3.28002	0.00103801	0.0195488	gopAga1_00008722	ENSP00000359958	ENSG00000132485	9406	zinc finger RANBP2-type containing 2 [Source:HGNC Symbol;Acc:HGNC:13058]
POT1	80.5969	-1.02857	0.31329	-3.28313	0.0010266	0.0195488	gopAga1_00005440	ENSP00000377002	ENSG00000128513	25913	protection of telomeres 1 [Source:HGNC Symbol;Acc:HGNC:17284]
MFSD1	328.77	-0.719218	0.219056	-3.28327	0.00102612	0.0195488	gopAga1_00013403	ENSP00000264266	ENSG00000118855	64747	major facilitator superfamily domain containing 1 [Source:HGNC Symbol;Acc:HGNC:25874]
CXorf58	316.152	-0.675953	0.206002	-3.28129	0.00103335	0.0195488	gopAga1_00013216	ENSP00000368511	ENSG00000165182	254158	chromosome X open reading frame 58 [Source:HGNC Symbol;Acc:HGNC:26356]
IDI1	270.394	-0.634486	0.193447	-3.2799	0.00103843	0.0195488	gopAga1_00017277	ENSP00000370748	ENSG00000067064	3422	isopentenyl-diphosphate delta isomerase 1 [Source:HGNC Symbol;Acc:HGNC:5387]
UBE2G2	382.302	-0.552803	0.168413	-3.28243	0.00102915	0.0195488	gopAga1_00013851	ENSP00000338348	ENSG00000184787	7327	ubiquitin conjugating enzyme E2 G2 [Source:HGNC Symbol;Acc:HGNC:12483]
WDR46	174.212	1.28761	0.39249	3.28061	0.00103584	0.0195488	gopAga1_00017013	ENSP00000363746	ENSG00000227057	9277	WD repeat domain 46 [Source:HGNC Symbol;Acc:HGNC:13923]
REEP4	149.924	0.825898	0.251933	3.27824	0.00104455	0.0195816	gopAga1_00006253	ENSP00000303482	ENSG00000168476	80346	receptor accessory protein 4 [Source:HGNC Symbol;Acc:HGNC:26176]
	150.357	0.984188	0.300192	3.27853	0.00104351	0.0195816	gopAga1_00016484	No match
ANKLE2	441.3	-0.991675	0.302912	-3.27381	0.00106109	0.0196151	gopAga1_00004219	ENSP00000350686	ENSG00000176915	23141	ankyrin repeat and LEM domain containing 2 [Source:HGNC Symbol;Acc:HGNC:29101]
MYOM1	132.536	-0.978208	0.298653	-3.2754	0.00105512	0.0196151	gopAga1_00005167	ENSP00000261606	ENSG00000101605	8736	myomesin 1 [Source:HGNC Symbol;Acc:HGNC:7613]
MYLC2SM	2405.98	-0.963058	0.294185	-3.27365	0.0010617	0.0196151	gopAga1_00018218	ENSGALP00000030296	ENSGALG00000014854	107051991	myosin, light chain 12A, regulatory, non-sarcomeric [Source:NCBI gene;Acc:396284]
NAP1L1	1754.45	-0.844561	0.257931	-3.27437	0.00105899	0.0196151	gopAga1_00007903	ENSP00000261182	ENSG00000187109	4673	nucleosome assembly protein 1 like 1 [Source:HGNC Symbol;Acc:HGNC:7637]
FAM234B	113.437	0.987091	0.301268	3.27645	0.0010512	0.0196151	gopAga1_00007226	ENSP00000394063	ENSG00000084444	57613	family with sequence similarity 234 member B [Source:HGNC Symbol;Acc:HGNC:29288]
SRCAP	420.87	0.990784	0.302508	3.27524	0.00105573	0.0196151	gopAga1_00008906	ENSP00000262518	ENSG00000080603	10847	Snf2 related CREBBP activator protein [Source:HGNC Symbol;Acc:HGNC:16974]
	36.315	1.22992	0.375597	3.27459	0.00105817	0.0196151	gopAga1_00006478	No match
TRAF3IP1	250.159	-1.50534	0.460085	-3.27188	0.00106836	0.0196436	gopAga1_00010146	ENSP00000362424	ENSG00000204104	26146	TRAF3 interacting protein 1 [Source:HGNC Symbol;Acc:HGNC:17861]
PAN3	572.505	-0.83563	0.255428	-3.27149	0.00106983	0.0196436	gopAga1_00002774	ENSP00000382522	ENSG00000152520	255967	poly(A) specific ribonuclease subunit PAN3 [Source:HGNC Symbol;Acc:HGNC:29991]
GIT1	52.4548	1.88509	0.576119	3.27205	0.0010677	0.0196436	gopAga1_00002149	ENSGALP00000038832	ENSGALG00000023703	417584	G protein-coupled receptor kinase interacting ArfGAP 1 [Source:NCBI gene;Acc:417584]
	352.231	1.25387	0.383461	3.26987	0.00107598	0.019716	gopAga1_00016727	No match
ZNF692	152.27	0.778248	0.23828	3.2661	0.00109038	0.019939	gopAga1_00016810	ENSP00000355427	ENSG00000171163	55657	zinc finger protein 692 [Source:HGNC Symbol;Acc:HGNC:26049]
VBP1	235.446	-1.01346	0.310473	-3.26423	0.00109761	0.0199488	gopAga1_00014466	ENSP00000286428	ENSG00000155959	7411	VHL binding protein 1 [Source:HGNC Symbol;Acc:HGNC:12662]
ZFX	730.168	-0.708718	0.217066	-3.26499	0.00109467	0.0199488	gopAga1_00000196	ENSP00000304985	ENSG00000005889	7543	zinc finger protein X-linked [Source:HGNC Symbol;Acc:HGNC:12869]
TEP1	27.5216	1.27003	0.389008	3.26478	0.00109547	0.0199488	gopAga1_00014917	ENSP00000262715	ENSG00000129566	7011	telomerase associated protein 1 [Source:HGNC Symbol;Acc:HGNC:11726]
BROX	404.867	-0.608851	0.186733	-3.26054	0.00111201	0.0201287	gopAga1_00015249	ENSP00000478496	ENSG00000162819	148362	BRO1 domain and CAAX motif containing [Source:HGNC Symbol;Acc:HGNC:26512]
RELB	1092.41	1.32169	0.405324	3.26082	0.00111091	0.0201287	gopAga1_00015488	ENSP00000423287	ENSG00000104856	5971	RELB proto-oncogene, NF-kB subunit [Source:HGNC Symbol;Acc:HGNC:9956]
HEXDCL	342.108	0.891772	0.273622	3.25914	0.00111752	0.0201876	gopAga1_00017408	ENSGALP00000009409	ENSGALG00000005861	770994	hexosaminidase (glycosyl hydrolase family 20, catalytic domain) containing-like [Source:NCBI gene;Acc:770994]
CLCN3	126.663	-1.07139	0.329025	-3.25627	0.00112887	0.0203321	gopAga1_00001683	ENSP00000261514	ENSG00000109572	1182	chloride voltage-gated channel 3 [Source:HGNC Symbol;Acc:HGNC:2021]
CCNT2	324.132	-0.743446	0.228333	-3.25597	0.00113007	0.0203321	gopAga1_00000025	ENSP00000264157	ENSG00000082258	905	cyclin T2 [Source:HGNC Symbol;Acc:HGNC:1600]
HNF1B	355.427	-1.04331	0.320677	-3.25347	0.00114005	0.0204706	gopAga1_00004077	ENSP00000480291	ENSG00000275410	6928	HNF1 homeobox B [Source:HGNC Symbol;Acc:HGNC:11630]
LRRFIP1	633.223	-1.37069	0.421627	-3.25094	0.00115024	0.0204823	gopAga1_00012591	ENSP00000310109	ENSG00000124831	9208	LRR binding FLII interacting protein 1 [Source:HGNC Symbol;Acc:HGNC:6702]
CUL5	610.649	-0.903398	0.277813	-3.25182	0.00114671	0.0204823	gopAga1_00008740	ENSP00000435376	ENSG00000166266	8065	cullin 5 [Source:HGNC Symbol;Acc:HGNC:2556]
HDAC3	276.69	0.677819	0.208463	3.2515	0.00114799	0.0204823	gopAga1_00003985	ENSP00000302967	ENSG00000171720	8841	histone deacetylase 3 [Source:HGNC Symbol;Acc:HGNC:4854]
	71.7593	0.833882	0.256414	3.25209	0.00114558	0.0204823	gopAga1_00018390	No match
SMUG1	16.4085	1.29594	0.398693	3.25047	0.00115216	0.0204823	gopAga1_00006211	ENSP00000384828	ENSG00000123415	23583	single-strand-selective monofunctional uracil-DNA glycosylase 1 [Source:HGNC Symbol;Acc:HGNC:17148]
NT5C2	762.683	0.931305	0.286615	3.24932	0.00115681	0.0205242	gopAga1_00016439	ENSP00000339479	ENSG00000076685	22978	5'-nucleotidase, cytosolic II [Source:HGNC Symbol;Acc:HGNC:8022]
DNAJA2	473.518	-0.559078	0.172101	-3.24855	0.00115993	0.0205389	gopAga1_00008885	ENSP00000314030	ENSG00000069345	10294	DnaJ heat shock protein family (Hsp40) member A2 [Source:HGNC Symbol;Acc:HGNC:14884]
SELENOP	14045.5	-1.1879	0.366005	-3.24559	0.00117206	0.0206717	gopAga1_00015064	XP_005282265.1		101932830	selenoprotein P
CHIC1	286.21	-0.845915	0.260596	-3.24608	0.00117006	0.0206717	gopAga1_00004199	ENSP00000362601	ENSG00000204116	53344	cysteine rich hydrophobic domain 1 [Source:HGNC Symbol;Acc:HGNC:1934]
ARMC1	226.508	-0.707934	0.218306	-3.24286	0.00118338	0.0207894	gopAga1_00007568	ENSP00000276569	ENSG00000104442	55156	armadillo repeat containing 1 [Source:HGNC Symbol;Acc:HGNC:17684]
PKLR	428.345	0.759446	0.234163	3.24323	0.00118181	0.0207894	gopAga1_00004471	ENSP00000459921	ENSG00000262785	5313	pyruvate kinase L/R [Source:HGNC Symbol;Acc:HGNC:9020]
ACRBP	35.749	-0.933939	0.288138	-3.24129	0.0011899	0.0208492	gopAga1_00002181	ENSP00000438656	ENSG00000111644	84519	acrosin binding protein [Source:HGNC Symbol;Acc:HGNC:17195]
	16.7994	1.99091	0.614304	3.24092	0.00119145	0.0208492	gopAga1_00017286	XP_008171356.1		101941023	protein KRBA1
DVL3	50.4973	0.886656	0.273663	3.23995	0.0011955	0.0208792	gopAga1_00015301	ENSP00000316054	ENSG00000161202	1857	dishevelled segment polarity protein 3 [Source:HGNC Symbol;Acc:HGNC:3087]
ZNF518A	66.4891	-1.01013	0.311974	-3.23785	0.00120433	0.0209924	gopAga1_00002866	ENSP00000481657	ENSG00000177853	9849	zinc finger protein 518A [Source:HGNC Symbol;Acc:HGNC:29009]
PITPNC1	92.0358	-0.941438	0.291003	-3.23515	0.00121579	0.0210282	gopAga1_00008685	ENSP00000464006	ENSG00000154217	26207	phosphatidylinositol transfer protein cytoplasmic 1 [Source:HGNC Symbol;Acc:HGNC:21045]
SHOC2	186.056	-0.879546	0.271849	-3.23542	0.00121462	0.0210282	gopAga1_00014782	ENSP00000408275	ENSG00000108061	8036	SHOC2, leucine rich repeat scaffold protein [Source:HGNC Symbol;Acc:HGNC:15454]
RANGAP1	408.4	0.878925	0.271571	3.23645	0.00121027	0.0210282	gopAga1_00011156	ENSP00000401470	ENSG00000100401	5905	Ran GTPase activating protein 1 [Source:HGNC Symbol;Acc:HGNC:9854]
SIDT2	119.743	0.942975	0.291402	3.236	0.00121219	0.0210282	gopAga1_00014354	ENSP00000486114	ENSG00000149577	51092	SID1 transmembrane family member 2 [Source:HGNC Symbol;Acc:HGNC:24272]
TMEM170B	991.815	-0.830332	0.257078	-3.22988	0.00123841	0.021378	gopAga1_00014934	ENSP00000368737	ENSG00000205269	100113407	transmembrane protein 170B [Source:HGNC Symbol;Acc:HGNC:34244]
TMEM267	73.2296	-0.985002	0.305271	-3.22665	0.00125249	0.0215796	gopAga1_00015339	ENSP00000422881	ENSG00000151881	64417	transmembrane protein 267 [Source:HGNC Symbol;Acc:HGNC:26139]
AGBL5	106.588	1.05292	0.326411	3.22575	0.00125643	0.0216057	gopAga1_00019041	ENSP00000353249	ENSG00000084693	60509	ATP/GTP binding protein like 5 [Source:HGNC Symbol;Acc:HGNC:26147]
	261966	1.41925	0.440118	3.22471	0.001261	0.0216427	gopAga1_00019476	No match
TCF25	795.63	0.637662	0.197821	3.22343	0.00126665	0.0216981	gopAga1_00016473	ENSP00000263346	ENSG00000141002	22980	transcription factor 25 [Source:HGNC Symbol;Acc:HGNC:29181]
WDR6	96.4168	1.01937	0.316341	3.22237	0.00127137	0.0217372	gopAga1_00010841	ENSP00000484799	ENSG00000178252	11180	WD repeat domain 6 [Source:HGNC Symbol;Acc:HGNC:12758]
CHD1Z	355.511	-1.63096	0.507023	-3.21675	0.00129653	0.0218251	gopAga1_00000829	ENSGALP00000023555	ENSGALG00000014642	395783	chromodomain helicase DNA binding protein 1-Z [Source:NCBI gene;Acc:395783]
C1orf131	338.471	-1.09693	0.34133	-3.2137	0.00131035	0.0218251	gopAga1_00012815	ENSP00000355609	ENSG00000143633	128061	chromosome 1 open reading frame 131 [Source:HGNC Symbol;Acc:HGNC:25332]
PACSIN2	219.031	-0.906191	0.281964	-3.21386	0.00130965	0.0218251	gopAga1_00010521	ENSP00000385040	ENSG00000100266	11252	protein kinase C and casein kinase substrate in neurons 2 [Source:HGNC Symbol;Acc:HGNC:8571]
CYB5A	4378.93	-0.894056	0.278115	-3.2147	0.00130581	0.0218251	gopAga1_00005912	ENSP00000341625	ENSG00000166347	1528	cytochrome b5 type A [Source:HGNC Symbol;Acc:HGNC:2570]
XPO1	571.458	-0.87915	0.273338	-3.21635	0.00129831	0.0218251	gopAga1_00002799	ENSP00000385559	ENSG00000082898	7514	exportin 1 [Source:HGNC Symbol;Acc:HGNC:12825]
TMEM164	136.361	-0.85031	0.264439	-3.21552	0.0013021	0.0218251	gopAga1_00000085	ENSP00000384075	ENSG00000157600	84187	transmembrane protein 164 [Source:HGNC Symbol;Acc:HGNC:26217]
HNRNPH3	2770.2	-0.790389	0.245949	-3.21363	0.00131068	0.0218251	gopAga1_00005087	ENSP00000265866	ENSG00000096746	3189	heterogeneous nuclear ribonucleoprotein H3 [Source:HGNC Symbol;Acc:HGNC:5043]
DENR	156.693	-0.626962	0.194995	-3.21528	0.00130318	0.0218251	gopAga1_00003105	ENSP00000280557	ENSG00000139726	8562	density regulated re-initiation and release factor [Source:HGNC Symbol;Acc:HGNC:2769]
UBE2V1	559.762	-0.589407	0.18312	-3.2187	0.00128775	0.0218251	gopAga1_00000109	ENSP00000360739	ENSG00000244687	7335	ubiquitin conjugating enzyme E2 V1 [Source:HGNC Symbol;Acc:HGNC:12494]
PPIF	193.165	-0.579074	0.179977	-3.21749	0.00129318	0.0218251	gopAga1_00007412	ENSP00000225174	ENSG00000108179	10105	peptidylprolyl isomerase F [Source:HGNC Symbol;Acc:HGNC:9259]
SLC35B4	57.1478	0.631077	0.196249	3.21569	0.00130132	0.0218251	gopAga1_00006126	ENSP00000367770	ENSG00000205060	84912	solute carrier family 35 member B4 [Source:HGNC Symbol;Acc:HGNC:20584]
PRPF4	360.784	0.71743	0.222992	3.21729	0.00129408	0.0218251	gopAga1_00010262	ENSP00000363313	ENSG00000136875	9128	pre-mRNA processing factor 4 [Source:HGNC Symbol;Acc:HGNC:17349]
	68.7737	1.24063	0.385237	3.22042	0.00128001	0.0218251	gopAga1_00010046	No match
PLEKHG3	46.9749	1.60707	0.499905	3.21475	0.00130559	0.0218251	gopAga1_00005806	ENSP00000247226	ENSG00000126822	26030	pleckstrin homology and RhoGEF domain containing G3 [Source:HGNC Symbol;Acc:HGNC:20364]
TP53INP1	219.862	-1.07037	0.333376	-3.21068	0.0013242	0.0218742	gopAga1_00018630	XP_005291666.1		101946753	tumor protein p53 inducible nuclear protein 1
	97.1411	-0.775161	0.241343	-3.21187	0.00131873	0.0218742	gopAga1_00000244	No match
USP14	257.481	-0.700757	0.218288	-3.21023	0.00132628	0.0218742	gopAga1_00017941	ENSP00000261601	ENSG00000101557	9097	ubiquitin specific peptidase 14 [Source:HGNC Symbol;Acc:HGNC:12612]
NSUN2	406.225	-0.678552	0.211412	-3.20962	0.0013291	0.0218742	gopAga1_00009016	ENSP00000264670	ENSG00000037474	54888	NOP2/Sun RNA methyltransferase family member 2 [Source:HGNC Symbol;Acc:HGNC:25994]
	1144.04	-0.540016	0.168128	-3.21193	0.00131845	0.0218742	gopAga1_00010427	No match
GPKOW	871.006	0.838464	0.26114	3.21078	0.00132374	0.0218742	gopAga1_00019759	ENSP00000156109	ENSG00000068394	27238	G-patch domain and KOW motifs [Source:HGNC Symbol;Acc:HGNC:30677]
TMC6	107.595	0.848902	0.264516	3.20926	0.00133075	0.0218742	gopAga1_00013086	XP_008165925.1		101931244	transmembrane channel like 6
	67.395	-1.66409	0.519046	-3.20605	0.0013457	0.0220794	gopAga1_00001923	No match
INTS13	351.161	-0.582321	0.18171	-3.20467	0.00135217	0.0221448	gopAga1_00003574	ENSP00000261191	ENSG00000064102	55726	integrator complex subunit 13 [Source:HGNC Symbol;Acc:HGNC:20174]
HIGD1A	1189.67	-0.743645	0.232401	-3.19984	0.00137506	0.0224785	gopAga1_00005206	ENSP00000398064	ENSG00000181061	25994	HIG1 hypoxia inducible domain family member 1A [Source:HGNC Symbol;Acc:HGNC:29527]
ZSWIM4	39.7643	2.1429	0.669825	3.19919	0.00137815	0.0224879	gopAga1_00005258	ENSP00000254323	ENSG00000132003	65249	zinc finger SWIM-type containing 4 [Source:HGNC Symbol;Acc:HGNC:25704]
ERMARD	117.069	-0.824188	0.257734	-3.19782	0.00138471	0.0225539	gopAga1_00010237	XP_005304023.1		101932815	ER membrane associated RNA degradation
NIPBL	109.695	-0.923709	0.28916	-3.19445	0.00140097	0.0227588	gopAga1_00000287	ENSP00000406266	ENSG00000164190	25836	NIPBL, cohesin loading factor [Source:HGNC Symbol;Acc:HGNC:28862]
	285.757	1.32524	0.414894	3.19416	0.00140238	0.0227588	gopAga1_00018337	XP_005314554.1		101942271	class I histocompatability antigen, F10 alpha chain-like
MYL12B	1222.8	-0.886027	0.27746	-3.19335	0.00140631	0.0227812	gopAga1_00018219	ENSP00000464464	ENSG00000118680	103910	myosin light chain 12B [Source:HGNC Symbol;Acc:HGNC:29827]
R3HDM2	287.661	0.766383	0.240069	3.19234	0.00141125	0.0228199	gopAga1_00013256	ENSP00000385839	ENSG00000179912	22864	R3H domain containing 2 [Source:HGNC Symbol;Acc:HGNC:29167]
	84.0199	1.12634	0.352886	3.19178	0.00141398	0.0228227	gopAga1_00017157	ENSGALP00000033805	ENSGALG00000021355
SDCBP	291.34	-0.715501	0.224263	-3.19045	0.00142051	0.0228869	gopAga1_00012098	XP_005301218.1		101944213	syndecan binding protein
GNS	338.499	-0.719069	0.225438	-3.18966	0.00142441	0.0229084	gopAga1_00001665	ENSP00000258145	ENSG00000135677	2799	glucosamine (N-acetyl)-6-sulfatase [Source:HGNC Symbol;Acc:HGNC:4422]
AIP	126.254	1.13254	0.355222	3.18827	0.00143129	0.0229778	gopAga1_00014573	ENSP00000279146	ENSG00000110711	9049	aryl hydrocarbon receptor interacting protein [Source:HGNC Symbol;Acc:HGNC:358]
UMPS	194.167	-0.709212	0.222576	-3.18639	0.00144062	0.0230505	gopAga1_00009415	ENSP00000232607	ENSG00000114491	7372	uridine monophosphate synthetase [Source:HGNC Symbol;Acc:HGNC:12563]
SCLY	294.677	-0.595203	0.1868	-3.18631	0.00144098	0.0230505	gopAga1_00002609	ENSP00000254663	ENSG00000132330	51540	selenocysteine lyase [Source:HGNC Symbol;Acc:HGNC:18161]
GOLGA3	403.503	-0.794877	0.249762	-3.18254	0.00145992	0.0233118	gopAga1_00004218	ENSP00000204726	ENSG00000090615	2802	golgin A3 [Source:HGNC Symbol;Acc:HGNC:4426]
ESYT1	502.979	1.19241	0.374805	3.18141	0.00146559	0.0233606	gopAga1_00001168	ENSP00000377612	ENSG00000139641	23344	extended synaptotagmin 1 [Source:HGNC Symbol;Acc:HGNC:29534]
NUB1	1217.61	-1.0699	0.336875	-3.17594	0.00149352	0.0233889	gopAga1_00007730	ENSP00000454264	ENSG00000013374	51667	negative regulator of ubiquitin like proteins 1 [Source:HGNC Symbol;Acc:HGNC:17623]
	822.316	-1.00543	0.316465	-3.17707	0.00148774	0.0233889	gopAga1_00004709	ENSP00000483984
CISH	887.223	-0.990826	0.31187	-3.17705	0.00148783	0.0233889	gopAga1_00013233	ENSP00000409346	ENSG00000114737	1154	cytokine inducible SH2 containing protein [Source:HGNC Symbol;Acc:HGNC:1984]
PPP2CA	695.393	-0.850027	0.267633	-3.1761	0.00149271	0.0233889	gopAga1_00018174	ENSP00000418447	ENSG00000113575	5515	protein phosphatase 2 catalytic subunit alpha [Source:HGNC Symbol;Acc:HGNC:9299]
AKAP17A	321.28	-0.784009	0.246834	-3.17626	0.00149185	0.0233889	gopAga1_00009759	ENSP00000435479	ENSG00000197976	8227	A-kinase anchoring protein 17A [Source:HGNC Symbol;Acc:HGNC:18783]
STX12	220.703	-0.751691	0.236433	-3.1793	0.00147631	0.0233889	gopAga1_00005051	ENSP00000363054	ENSG00000117758	23673	syntaxin 12 [Source:HGNC Symbol;Acc:HGNC:11430]
RAC1	559.778	-0.707831	0.222553	-3.18051	0.00147016	0.0233889	gopAga1_00016284	ENSP00000348461	ENSG00000136238	5879	Rac family small GTPase 1 [Source:HGNC Symbol;Acc:HGNC:9801]
NPLOC4	308.357	0.732532	0.230467	3.17847	0.00148053	0.0233889	gopAga1_00006501	ENSP00000331487	ENSG00000182446	55666	NPL4 homolog, ubiquitin recognition factor [Source:HGNC Symbol;Acc:HGNC:18261]
	102.527	1.0431	0.328153	3.1787	0.00147935	0.0233889	gopAga1_00014260	No match
	106.117	2.00519	0.630944	3.17808	0.00148255	0.0233889	gopAga1_00018910	ENSACAP00000006257	ENSACAG00000006391
N4BP2L2	18.1146	-1.22356	0.3855	-3.17395	0.00150382	0.0234407	gopAga1_00002378	ENSP00000350104	ENSG00000244754	10443	NEDD4 binding protein 2 like 2 [Source:HGNC Symbol;Acc:HGNC:26916]
SLC6A4	22.9589	-1.21335	0.38241	-3.17291	0.00150921	0.0234407	gopAga1_00002143	ENSP00000261707	ENSG00000108576	6532	solute carrier family 6 member 4 [Source:HGNC Symbol;Acc:HGNC:11050]
KLF10	25.3181	-1.06347	0.335452	-3.17027	0.00152299	0.0234407	gopAga1_00011265	ENSP00000285407	ENSG00000155090	7071	Kruppel like factor 10 [Source:HGNC Symbol;Acc:HGNC:11810]
	291.796	-0.70652	0.222709	-3.17239	0.00151187	0.0234407	gopAga1_00009081	ENSP00000411409
ULK3	215.496	0.723894	0.228339	3.17026	0.00152304	0.0234407	gopAga1_00007380	ENSP00000456051	ENSG00000140474	25989	unc-51 like kinase 3 [Source:HGNC Symbol;Acc:HGNC:19703]
H1F0	2445	0.781205	0.246398	3.1705	0.00152179	0.0234407	gopAga1_00019903	ENSP00000344504	ENSG00000189060	3005	H1 histone family member 0 [Source:HGNC Symbol;Acc:HGNC:4714]
	76.0342	0.997316	0.314516	3.17096	0.00151938	0.0234407	gopAga1_00007698	ENSGALP00000043183
BRPF1	107.961	1.00359	0.31643	3.1716	0.00151603	0.0234407	gopAga1_00006187	ENSP00000373340	ENSG00000156983	7862	bromodomain and PHD finger containing 1 [Source:HGNC Symbol;Acc:HGNC:14255]
TMEM63C	22.3015	1.51835	0.478342	3.1742	0.0015025	0.0234407	gopAga1_00008474	ENSP00000298351	ENSG00000165548	57156	transmembrane protein 63C [Source:HGNC Symbol;Acc:HGNC:23787]
	154.763	8.41071	2.65296	3.17032	0.00152272	0.0234407	gopAga1_00007704	No match
PPIG	1373.76	-1.56847	0.494925	-3.16912	0.00152902	0.0234435	gopAga1_00002833	ENSP00000407083	ENSG00000138398	9360	peptidylprolyl isomerase G [Source:HGNC Symbol;Acc:HGNC:14650]
EXOC5	901.221	-1.0411	0.328478	-3.16946	0.00152725	0.0234435	gopAga1_00008728	ENSP00000484855	ENSG00000070367	10640	exocyst complex component 5 [Source:HGNC Symbol;Acc:HGNC:10696]
ITGA2B	237.988	1.65975	0.52379	3.16872	0.00153109	0.0234435	gopAga1_00003223	ENSACAP00000012257	ENSACAG00000012258		integrin subunit alpha 2b [Source:HGNC Symbol;Acc:HGNC:6138]
	509.423	-0.645083	0.203648	-3.16764	0.00153684	0.0234913	gopAga1_00006300	ENSP00000481189
PGM2	113.179	-0.574661	0.181476	-3.16659	0.00154238	0.0234956	gopAga1_00006469	ENSP00000371393	ENSG00000169299	55276	phosphoglucomutase 2 [Source:HGNC Symbol;Acc:HGNC:8906]
GCAT	498.898	1.13853	0.359503	3.16695	0.00154049	0.0234956	gopAga1_00018828	ENSP00000248924	ENSG00000100116	23464	glycine C-acetyltransferase [Source:HGNC Symbol;Acc:HGNC:4188]
PPWD1	253.488	-0.608015	0.192077	-3.16547	0.00154834	0.0235464	gopAga1_00014083	ENSP00000442371	ENSG00000113593	23398	peptidylprolyl isomerase domain and WD repeat containing 1 [Source:HGNC Symbol;Acc:HGNC:28954]
SCRIB	36.5744	1.05817	0.334403	3.16436	0.00155424	0.0235959	gopAga1_00005160	ENSP00000479898	ENSG00000274287	23513	scribbled planar cell polarity protein [Source:HGNC Symbol;Acc:HGNC:30377]
KDM1B	412.684	-0.619555	0.19605	-3.16018	0.0015767	0.0238559	gopAga1_00006998	ENSP00000297792	ENSG00000165097	221656	lysine demethylase 1B [Source:HGNC Symbol;Acc:HGNC:21577]
HNRNPUL1	499.894	0.994669	0.314706	3.16063	0.00157428	0.0238559	gopAga1_00017306	ENSP00000472629	ENSG00000105323	11100	heterogeneous nuclear ribonucleoprotein U like 1 [Source:HGNC Symbol;Acc:HGNC:17011]
SH2B1	152.658	0.981122	0.310584	3.15896	0.00158333	0.0239157	gopAga1_00015998	ENSACAP00000020484	ENSACAG00000005528	100564804	SH2B adaptor protein 1 [Source:NCBI gene;Acc:100564804]
	16.9797	-1.21607	0.385151	-3.15739	0.00159186	0.0239982	gopAga1_00009916	No match
PDIA4	181.852	-1.09786	0.347757	-3.15697	0.00159416	0.0239982	gopAga1_00013554	ENSP00000286091	ENSG00000155660	9601	protein disulfide isomerase family A member 4 [Source:HGNC Symbol;Acc:HGNC:30167]
ARL5A	291.937	-0.598527	0.189635	-3.1562	0.00159837	0.0240212	gopAga1_00003455	ENSP00000295087	ENSG00000162980	26225	ADP ribosylation factor like GTPase 5A [Source:HGNC Symbol;Acc:HGNC:696]
PPP4R3A	495.899	-1.0239	0.32462	-3.15416	0.00160963	0.0241498	gopAga1_00004123	ENSP00000450864	ENSG00000100796	55671	protein phosphatase 4 regulatory subunit 3A [Source:HGNC Symbol;Acc:HGNC:20219]
BORA	94.2069	-1.1297	0.358506	-3.15114	0.00162635	0.0242385	gopAga1_00005756	ENSGALP00000027320	ENSGALG00000016931	769298	bora, aurora kinase A activator [Source:NCBI gene;Acc:769298]
STRN	37.7415	-0.887984	0.281747	-3.15171	0.00162319	0.0242385	gopAga1_00010718	ENSPSIP00000020027	ENSPSIG00000017741	102457556	striatin [Source:NCBI gene;Acc:102457556]
SLC35C2	408.644	0.827429	0.262581	3.15113	0.00162638	0.0242385	gopAga1_00008835	ENSP00000243896	ENSG00000080189	51006	solute carrier family 35 member C2 [Source:HGNC Symbol;Acc:HGNC:17117]
	459.439	1.23418	0.391617	3.15149	0.00162439	0.0242385	gopAga1_00018212	ENSACAP00000022945	ENSACAG00000029358	100553536	lymphocyte antigen 6 complex locus protein G6d [Source:NCBI gene;Acc:100553536]
SLC8B1	58.1416	1.07417	0.341193	3.14827	0.00164242	0.0244368	gopAga1_00003390	ENSP00000202831	ENSG00000089060	80024	solute carrier family 8 member B1 [Source:HGNC Symbol;Acc:HGNC:26175]
RYBP	257.036	-0.880626	0.279774	-3.14763	0.00164598	0.0244491	gopAga1_00008726	ENSP00000486012	ENSG00000281766	23429	RING1 and YY1 binding protein [Source:NCBI gene;Acc:23429]
UPF3B	1244.63	-1.19386	0.37976	-3.14373	0.00166811	0.0245333	gopAga1_00002706	ENSP00000481698	ENSG00000125351	65109	UPF3B, regulator of nonsense mediated mRNA decay [Source:HGNC Symbol;Acc:HGNC:20439]
LYRM7	222.495	-0.836024	0.265819	-3.14509	0.00166037	0.0245333	gopAga1_00005136	ENSP00000368688	ENSG00000186687	90624	LYR motif containing 7 [Source:HGNC Symbol;Acc:HGNC:28072]
LEPROT	524.984	-0.783075	0.249059	-3.14414	0.00166577	0.0245333	gopAga1_00007041	ENSP00000360104	ENSG00000213625	54741	leptin receptor overlapping transcript [Source:HGNC Symbol;Acc:HGNC:29477]
FBXW11	407.096	-0.657327	0.209031	-3.14463	0.00166295	0.0245333	gopAga1_00005415	ENSP00000296933	ENSG00000072803	23291	F-box and WD repeat domain containing 11 [Source:HGNC Symbol;Acc:HGNC:13607]
GPALPP1	332.709	-0.591244	0.187956	-3.14566	0.00165714	0.0245333	gopAga1_00004939	ENSP00000432500	ENSG00000133114	55425	GPALPP motifs containing 1 [Source:HGNC Symbol;Acc:HGNC:20298]
MKS1	89.7568	0.665213	0.211467	3.14571	0.00165687	0.0245333	gopAga1_00009755	ENSP00000376827	ENSG00000011143	54903	Meckel syndrome, type 1 [Source:HGNC Symbol;Acc:HGNC:7121]
HLA-DPB1	517.072	1.70281	0.541777	3.14301	0.00167219	0.0245529	gopAga1_00018938	ENSP00000399298	ENSG00000229295	3115	major histocompatibility complex, class II, DP beta 1 [Source:HGNC Symbol;Acc:HGNC:4940]
RAD17	385.213	-0.50009	0.159188	-3.14151	0.00168082	0.0246391	gopAga1_00011793	ENSP00000482775	ENSG00000152942	5884	RAD17 checkpoint clamp loader component [Source:HGNC Symbol;Acc:HGNC:9807]
TRIM25	800.72	-0.738009	0.235023	-3.14015	0.00168859	0.0247126	gopAga1_00000333	ENSP00000445961	ENSG00000121060	7706	tripartite motif containing 25 [Source:HGNC Symbol;Acc:HGNC:12932]
	224.749	-0.602526	0.191939	-3.13915	0.00169437	0.0247289	gopAga1_00005604	No match
	487.348	0.789681	0.251609	3.13853	0.001698	0.0247289	gopAga1_00006034	XP_005293220.1		101941194	F-box only protein 17-like
RRP9	150.074	1.11504	0.355236	3.13887	0.00169601	0.0247289	gopAga1_00003829	ENSP00000232888	ENSG00000114767	9136	ribosomal RNA processing 9, U3 small nucleolar RNA binding protein [Source:HGNC Symbol;Acc:HGNC:16829]
STK17A	105.515	-1.15005	0.366708	-3.13616	0.00171178	0.0248083	gopAga1_00002535	XP_008167875.1		101950366	serine/threonine kinase 17a
CCDC124	1286.29	0.614807	0.196023	3.13641	0.00171029	0.0248083	gopAga1_00001825	ENSP00000471455	ENSG00000007080	115098	coiled-coil domain containing 124 [Source:HGNC Symbol;Acc:HGNC:25171]
101949252	54.7469	0.797069	0.254132	3.13644	0.00171013	0.0248083	gopAga1_00017733	XP_008172296.1
HSF1	332.211	0.616977	0.196869	3.13394	0.00172476	0.0249539	gopAga1_00007694	ENSP00000431512	ENSG00000185122	3297	heat shock transcription factor 1 [Source:HGNC Symbol;Acc:HGNC:5224]
WAS	65.9424	1.00077	0.31938	3.13349	0.0017274	0.0249539	gopAga1_00017975	ENSACAP00000006165	ENSACAG00000006303	100565618	Wiskott-Aldrich syndrome [Source:NCBI gene;Acc:100565618]
RRN3	1991.26	-0.613804	0.195977	-3.13202	0.0017361	0.025039	gopAga1_00011341	ENSP00000487746	ENSG00000278494	54700	RRN3 homolog, RNA polymerase I transcription factor [Source:HGNC Symbol;Acc:HGNC:30346]
MANEA	85.7721	-1.46407	0.467704	-3.13033	0.00174612	0.025143	gopAga1_00016616	ENSP00000351669	ENSG00000172469	79694	mannosidase endo-alpha [Source:HGNC Symbol;Acc:HGNC:21072]
TMEM246	187.647	1.16708	0.37301	3.12881	0.00175513	0.0252322	gopAga1_00011257	ENSP00000363984	ENSG00000165152	84302	transmembrane protein 246 [Source:HGNC Symbol;Acc:HGNC:28180]
HERC4	119.1	-0.838851	0.268397	-3.12542	0.00177552	0.0254263	gopAga1_00005083	ENSP00000378624	ENSG00000148634	26091	HECT and RLD domain containing E3 ubiquitin protein ligase 4 [Source:HGNC Symbol;Acc:HGNC:24521]
ACTB	3401.33	0.620967	0.1987	3.12515	0.00177717	0.0254263	gopAga1_00008760	ENSP00000349960	ENSG00000075624	60	actin beta [Source:HGNC Symbol;Acc:HGNC:132]
ESAM	55.4363	0.874215	0.279705	3.12549	0.00177509	0.0254263	gopAga1_00013103	ENSP00000278927	ENSG00000149564	90952	endothelial cell adhesion molecule [Source:HGNC Symbol;Acc:HGNC:17474]
RANBP9	288.788	-0.765568	0.24501	-3.12464	0.00178025	0.0254296	gopAga1_00015056	ENSP00000011619	ENSG00000010017	10048	RAN binding protein 9 [Source:HGNC Symbol;Acc:HGNC:13727]
RRAGD	241.525	-0.657035	0.210497	-3.12136	0.00180019	0.0256735	gopAga1_00004134	ENSP00000358423	ENSG00000025039	58528	Ras related GTP binding D [Source:HGNC Symbol;Acc:HGNC:19903]
BUB3	256.632	-0.800344	0.256485	-3.12043	0.00180588	0.0257137	gopAga1_00003729	ENSP00000357851	ENSG00000154473	9184	BUB3, mitotic checkpoint protein [Source:HGNC Symbol;Acc:HGNC:1151]
DAZAP2	141.343	0.719511	0.230706	3.11874	0.00181628	0.025717	gopAga1_00002111	ENSP00000394699	ENSG00000183283	9802	DAZ associated protein 2 [Source:HGNC Symbol;Acc:HGNC:2684]
KIF7	285.033	0.79251	0.25413	3.11852	0.00181762	0.025717	gopAga1_00003160	ENSP00000377934	ENSG00000166813	374654	kinesin family member 7 [Source:HGNC Symbol;Acc:HGNC:30497]
POLH	325.177	0.93913	0.301066	3.11935	0.0018125	0.025717	gopAga1_00014312	ENSP00000361310	ENSG00000170734	5429	DNA polymerase eta [Source:HGNC Symbol;Acc:HGNC:9181]
PRICKLE4	30.4723	1.22391	0.392299	3.11983	0.00180954	0.025717	gopAga1_00018240	ENSGALP00000042747	ENSGALG00000028262	100859351	prickle planar cell polarity protein 4 [Source:NCBI gene;Acc:100859351]
AIDA	283.127	-0.63035	0.202219	-3.11717	0.00182597	0.0257944	gopAga1_00015568	ENSP00000339161	ENSG00000186063	64853	axin interactor, dorsalization associated [Source:HGNC Symbol;Acc:HGNC:25761]
	195.55	-1.18666	0.381004	-3.11456	0.00184221	0.0259827	gopAga1_00018565	No match
SSBP3	198.843	0.769417	0.247148	3.11319	0.00185077	0.0260623	gopAga1_00007575	ENSP00000414361	ENSG00000157216	23648	single stranded DNA binding protein 3 [Source:HGNC Symbol;Acc:HGNC:15674]
CLHC1	23.1551	-1.02342	0.32902	-3.11051	0.00186766	0.0262589	gopAga1_00015161	ENSP00000384869	ENSG00000162994	130162	clathrin heavy chain linker domain containing 1 [Source:HGNC Symbol;Acc:HGNC:26453]
MT-ND5	1189.94	-1.40233	0.451292	-3.10736	0.00188767	0.0264254	gopAga1_00011703	ENSP00000354813	ENSG00000198786	4540	mitochondrially encoded NADH:ubiquinone oxidoreductase core subunit 5 [Source:HGNC Symbol;Acc:HGNC:7461]
	28.3512	-1.15161	0.370701	-3.10658	0.00189263	0.0264254	gopAga1_00017823	No match
HCFC2	505.161	-0.90466	0.291227	-3.10638	0.00189395	0.0264254	gopAga1_00006960	ENSP00000229330	ENSG00000111727	29915	host cell factor C2 [Source:HGNC Symbol;Acc:HGNC:24972]
IFT57	125.048	-0.675122	0.21725	-3.10758	0.00188628	0.0264254	gopAga1_00011661	ENSP00000264538	ENSG00000114446	55081	intraflagellar transport 57 [Source:HGNC Symbol;Acc:HGNC:17367]
	180.541	1.17059	0.376839	3.10632	0.00189428	0.0264254	gopAga1_00019078	No match
HIPK1	2617.86	-0.886392	0.285578	-3.10386	0.00191016	0.0266054	gopAga1_00014369	ENSP00000358571	ENSG00000163349	204851	homeodomain interacting protein kinase 1 [Source:HGNC Symbol;Acc:HGNC:19006]
	287.317	-0.721426	0.232574	-3.10192	0.0019227	0.0266554	gopAga1_00000406	ENSGALP00000043200	ENSGALG00000027242
FXN	864.334	-0.590831	0.19047	-3.10197	0.00192238	0.0266554	gopAga1_00007406	ENSP00000418015	ENSG00000165060	2395	frataxin [Source:HGNC Symbol;Acc:HGNC:3951]
AES	80.4866	1.03462	0.333502	3.10228	0.00192034	0.0266554	gopAga1_00011597	ENSP00000467831	ENSG00000104964	166	amino-terminal enhancer of split [Source:HGNC Symbol;Acc:HGNC:307]
XRN1	584.702	-0.698484	0.225351	-3.09954	0.00193824	0.0268169	gopAga1_00014270	ENSACAP00000004905	ENSACAG00000004985	100562142	5'-3' exoribonuclease 1 [Source:NCBI gene;Acc:100562142]
ISCA1	1171.91	-0.48012	0.154917	-3.09921	0.00194034	0.0268169	gopAga1_00015970	ENSP00000365159	ENSG00000135070	81689	iron-sulfur cluster assembly 1 [Source:HGNC Symbol;Acc:HGNC:28660]
USP39	703.008	0.97355	0.314236	3.09815	0.00194731	0.0268716	gopAga1_00012231	ENSP00000312981	ENSG00000168883	10713	ubiquitin specific peptidase 39 [Source:HGNC Symbol;Acc:HGNC:20071]
LRSAM1	142.791	0.671666	0.216934	3.09618	0.00196033	0.0269766	gopAga1_00015887	ENSP00000300417	ENSG00000148356	90678	leucine rich repeat and sterile alpha motif containing 1 [Source:HGNC Symbol;Acc:HGNC:25135]
STK36	122.128	0.838097	0.270722	3.09579	0.0019629	0.0269766	gopAga1_00009803	ENSP00000394095	ENSG00000163482	27148	serine/threonine kinase 36 [Source:HGNC Symbol;Acc:HGNC:17209]
MROH1	44.1334	1.09683	0.354317	3.09563	0.00196398	0.0269766	gopAga1_00007699	ENSP00000321737	ENSG00000179832	727957	maestro heat like repeat family member 1 [Source:HGNC Symbol;Acc:HGNC:26958]
	88.2572	1.14788	0.370862	3.09517	0.00196698	0.0269766	gopAga1_00010849	No match
TNS2	17.4321	1.87044	0.605083	3.09122	0.00199336	0.0272966	gopAga1_00010273	ENSP00000447021	ENSG00000111077	23371	tensin 2 [Source:HGNC Symbol;Acc:HGNC:19737]
XDH	1246.72	-0.96029	0.3108	-3.08973	0.00200335	0.0273914	gopAga1_00003199	ENSP00000368727	ENSG00000158125	7498	xanthine dehydrogenase [Source:HGNC Symbol;Acc:HGNC:12805]
USP8	468.251	-1.13808	0.368447	-3.08887	0.00200918	0.0274291	gopAga1_00002188	ENSP00000379721	ENSG00000138592	9101	ubiquitin specific peptidase 8 [Source:HGNC Symbol;Acc:HGNC:12631]
PPP4R1	175.99	-0.571082	0.184957	-3.08764	0.00201751	0.0274772	gopAga1_00016452	ENSP00000383402	ENSG00000154845	9989	protein phosphatase 4 regulatory subunit 1 [Source:HGNC Symbol;Acc:HGNC:9320]
B4GALT5	288.182	-0.566277	0.183413	-3.08745	0.00201885	0.0274772	gopAga1_00008731	ENSP00000360776	ENSG00000158470	9334	beta-1,4-galactosyltransferase 5 [Source:HGNC Symbol;Acc:HGNC:928]
DNAJB1	326.633	-0.803526	0.260452	-3.08512	0.00203467	0.0276183	gopAga1_00012377	ENSP00000254322	ENSG00000132002	3337	DnaJ heat shock protein family (Hsp40) member B1 [Source:HGNC Symbol;Acc:HGNC:5270]
TARDBP	549.122	-0.717593	0.232606	-3.08502	0.00203539	0.0276183	gopAga1_00001844	ENSP00000240185	ENSG00000120948	23435	TAR DNA binding protein [Source:HGNC Symbol;Acc:HGNC:11571]
USP16	542.666	-0.729902	0.236729	-3.08328	0.00204733	0.0277382	gopAga1_00008462	ENSP00000334808	ENSG00000156256	10600	ubiquitin specific peptidase 16 [Source:HGNC Symbol;Acc:HGNC:12614]
TBL2	468.56	0.663631	0.215365	3.08142	0.00206015	0.0278697	gopAga1_00009753	ENSP00000413979	ENSG00000106638	26608	transducin beta like 2 [Source:HGNC Symbol;Acc:HGNC:11586]
IFNAR1	519.816	-0.638104	0.207222	-3.07933	0.00207464	0.0280233	gopAga1_00014679	ENSP00000270139	ENSG00000142166	3454	interferon alpha and beta receptor subunit 1 [Source:HGNC Symbol;Acc:HGNC:5432]
FAIM	706.277	-1.05103	0.341374	-3.07882	0.00207823	0.0280295	gopAga1_00003186	ENSP00000353775	ENSG00000158234	55179	Fas apoptotic inhibitory molecule [Source:HGNC Symbol;Acc:HGNC:18703]
	106.222	1.7	0.552242	3.07837	0.00208139	0.0280298	gopAga1_00015291	ENSPSIP00000002500	ENSPSIG00000002457
CES2	37.5641	-0.833309	0.270999	-3.07496	0.00210534	0.0283097	gopAga1_00012360	ENSP00000317842	ENSG00000172831	8824	carboxylesterase 2 [Source:HGNC Symbol;Acc:HGNC:1864]
CASD1	201.638	-0.673422	0.219196	-3.07223	0.00212463	0.0285001	gopAga1_00002209	ENSP00000297273	ENSG00000127995	64921	CAS1 domain containing 1 [Source:HGNC Symbol;Acc:HGNC:16014]
RNF123	52.3726	1.02951	0.335121	3.07206	0.00212587	0.0285001	gopAga1_00011985	ENSP00000328287	ENSG00000164068	63891	ring finger protein 123 [Source:HGNC Symbol;Acc:HGNC:21148]
TAB3	290.28	-0.713254	0.23236	-3.06961	0.0021434	0.0286921	gopAga1_00017371	ENSP00000368214	ENSG00000157625	257397	TGF-beta activated kinase 1 (MAP3K7) binding protein 3 [Source:HGNC Symbol;Acc:HGNC:30681]
TGM1	39.1276	1.41385	0.460786	3.06834	0.00215248	0.0287706	gopAga1_00018372	ENSP00000206765	ENSG00000092295	7051	transglutaminase 1 [Source:HGNC Symbol;Acc:HGNC:11777]
RALA	938.449	-0.632381	0.206153	-3.06754	0.0021583	0.0288053	gopAga1_00015552	ENSP00000005257	ENSG00000006451	5898	RAS like proto-oncogene A [Source:HGNC Symbol;Acc:HGNC:9839]
TMED7	839.241	-0.67777	0.221005	-3.06677	0.00216385	0.0288363	gopAga1_00002227	ENSP00000405926	ENSG00000134970	51014	transmembrane p24 trafficking protein 7 [Source:HGNC Symbol;Acc:HGNC:24253]
SETD3	425.79	-0.487776	0.159126	-3.06534	0.00217424	0.0289317	gopAga1_00001986	ENSP00000327436	ENSG00000183576	84193	SET domain containing 3 [Source:HGNC Symbol;Acc:HGNC:20493]
SSR1	807.44	-0.444093	0.144987	-3.06299	0.00219137	0.0291162	gopAga1_00009855	ENSP00000418617	ENSG00000124783	6745	signal sequence receptor subunit 1 [Source:HGNC Symbol;Acc:HGNC:11323]
ASPH	1126.49	-1.05715	0.345227	-3.06218	0.00219732	0.0291495	gopAga1_00005794	XP_008171629.1		101934659	aspartate beta-hydroxylase
FAM133B	699.085	-1.00101	0.32694	-3.06176	0.00220039	0.0291495	gopAga1_00005276	ENSPSIP00000011197	ENSPSIG00000010143	102446262	family with sequence similarity 133 member B [Source:NCBI gene;Acc:102446262]
IGF2BP2	25.4843	1.03023	0.336624	3.06049	0.00220977	0.0292304	gopAga1_00001162	ENSP00000371634	ENSG00000073792	10644	insulin like growth factor 2 mRNA binding protein 2 [Source:HGNC Symbol;Acc:HGNC:28867]
BHMT	120.471	-0.897181	0.293432	-3.05755	0.00223156	0.0292926	gopAga1_00000040	ENSP00000274353	ENSG00000145692	635	betaine--homocysteine S-methyltransferase [Source:HGNC Symbol;Acc:HGNC:1047]
ZBTB49	106.425	-0.812418	0.265659	-3.05812	0.00222727	0.0292926	gopAga1_00016382	ENSP00000338807	ENSG00000168826	166793	zinc finger and BTB domain containing 49 [Source:HGNC Symbol;Acc:HGNC:19883]
GET4	1105.13	-0.785425	0.25713	-3.05458	0.00225378	0.0292926	gopAga1_00002456	ENSP00000265857	ENSG00000239857	51608	golgi to ER traffic protein 4 [Source:HGNC Symbol;Acc:HGNC:21690]
C9orf64	73.1095	-0.705599	0.230952	-3.05517	0.00224931	0.0292926	gopAga1_00009678	ENSP00000365522	ENSG00000165118	84267	chromosome 9 open reading frame 64 [Source:HGNC Symbol;Acc:HGNC:28144]
NFE2L2	724.204	-0.680464	0.222509	-3.05815	0.0022271	0.0292926	gopAga1_00007128	ENSP00000380252	ENSG00000116044	4780	nuclear factor, erythroid 2 like 2 [Source:HGNC Symbol;Acc:HGNC:7782]
HAUS3	157.51	-0.663571	0.2172	-3.05512	0.00224974	0.0292926	gopAga1_00011177	ENSP00000392903	ENSG00000214367	79441	HAUS augmin like complex subunit 3 [Source:HGNC Symbol;Acc:HGNC:28719]
PHKB	68.8272	-0.491526	0.160678	-3.05908	0.00222019	0.0292926	gopAga1_00003438	ENSP00000313504	ENSG00000102893	5257	phosphorylase kinase regulatory subunit beta [Source:HGNC Symbol;Acc:HGNC:8927]
SPATS2	198.618	0.586452	0.191988	3.05464	0.00225334	0.0292926	gopAga1_00008030	ENSP00000448459	ENSG00000123352	65244	spermatogenesis associated serine rich 2 [Source:HGNC Symbol;Acc:HGNC:18650]
MYDGF	580.605	0.678993	0.222185	3.05598	0.00224326	0.0292926	gopAga1_00007843	ENSP00000262947	ENSG00000074842	56005	myeloid derived growth factor [Source:HGNC Symbol;Acc:HGNC:16948]
ABCA3	130.037	0.721465	0.236166	3.0549	0.00225133	0.0292926	gopAga1_00005541	ENSP00000301732	ENSG00000167972	21	ATP binding cassette subfamily A member 3 [Source:HGNC Symbol;Acc:HGNC:33]
	58.2713	1.02118	0.334271	3.05495	0.00225098	0.0292926	gopAga1_00019060	ENSACAP00000016430	ENSACAG00000016688	100560276	synaptophysin-like protein 1 [Source:NCBI gene;Acc:100560276]
SRA1	203.985	1.06923	0.350036	3.05462	0.00225349	0.0292926	gopAga1_00003321	ENSP00000337513	ENSG00000213523	10011	steroid receptor RNA activator 1 [Source:HGNC Symbol;Acc:HGNC:11281]
PPP6R3	69.4997	-0.870706	0.285095	-3.05409	0.00225747	0.029298	gopAga1_00019164	ENSP00000434429	ENSG00000110075	55291	protein phosphatase 6 regulatory subunit 3 [Source:HGNC Symbol;Acc:HGNC:1173]
	417.464	1.02156	0.334554	3.0535	0.00226189	0.0293128	gopAga1_00019839	No match
SIRT5	1499.38	-0.852628	0.27941	-3.05153	0.00227675	0.0293804	gopAga1_00015057	ENSP00000476228	ENSG00000124523	23408	sirtuin 5 [Source:HGNC Symbol;Acc:HGNC:14933]
PCNX1	393.666	-0.709127	0.232386	-3.05151	0.00227696	0.0293804	gopAga1_00011214	ENSP00000304192	ENSG00000100731	22990	pecanex homolog 1 [Source:HGNC Symbol;Acc:HGNC:19740]
VPS9D1	322.327	1.00099	0.327964	3.05214	0.00227214	0.0293804	gopAga1_00001625	ENSP00000374037	ENSG00000075399	9605	VPS9 domain containing 1 [Source:HGNC Symbol;Acc:HGNC:13526]
CENPE	26.3549	-1.282	0.420387	-3.04957	0.00229171	0.0294286	gopAga1_00011879	ENSP00000369365	ENSG00000138778	1062	centromere protein E [Source:HGNC Symbol;Acc:HGNC:1856]
CDC42BPB	206.215	-0.82907	0.271929	-3.04885	0.00229716	0.0294286	gopAga1_00008002	ENSP00000355237	ENSG00000198752	9578	CDC42 binding protein kinase beta [Source:HGNC Symbol;Acc:HGNC:1738]
ZBTB6	230.279	-0.722793	0.23707	-3.04886	0.00229714	0.0294286	gopAga1_00002682	ENSP00000362763	ENSG00000186130	10773	zinc finger and BTB domain containing 6 [Source:HGNC Symbol;Acc:HGNC:16764]
EXOSC2	242.046	0.634039	0.207908	3.04962	0.00229131	0.0294286	gopAga1_00009848	ENSP00000444917	ENSG00000130713	23404	exosome component 2 [Source:HGNC Symbol;Acc:HGNC:17097]
	26.007	1.37415	0.4507	3.04892	0.00229669	0.0294286	gopAga1_00018362	XP_005313529.1		101949028	immunoglobulin superfamily member 1-like
WDR13	109.275	0.711653	0.233504	3.04772	0.00230587	0.029498	gopAga1_00019226	ENSP00000218056	ENSG00000101940	64743	WD repeat domain 13 [Source:HGNC Symbol;Acc:HGNC:14352]
TUBGCP6	399.552	-0.786487	0.258096	-3.04727	0.0023093	0.0294996	gopAga1_00002783	ENSP00000397387	ENSG00000128159	85378	tubulin gamma complex associated protein 6 [Source:HGNC Symbol;Acc:HGNC:18127]
AATF	55.3076	0.672893	0.221012	3.04459	0.00232996	0.0297212	gopAga1_00001941	ENSP00000481894	ENSG00000276072	26574	apoptosis antagonizing transcription factor [Source:HGNC Symbol;Acc:HGNC:19235]
NEK7	198.881	-0.830576	0.272995	-3.04245	0.00234658	0.0297495	gopAga1_00011659	ENSP00000444621	ENSG00000151414	140609	NIMA related kinase 7 [Source:HGNC Symbol;Acc:HGNC:13386]
PATJ	306.012	-0.741865	0.243907	-3.04158	0.00235338	0.0297495	gopAga1_00000047	ENSACAP00000007633	ENSACAG00000007792	100561106	PATJ, crumbs cell polarity complex component [Source:NCBI gene;Acc:100561106]
MXD4	1557.15	-0.728756	0.239647	-3.04096	0.00235826	0.0297495	gopAga1_00011178	ENSP00000337889	ENSG00000123933	10608	MAX dimerization protein 4 [Source:HGNC Symbol;Acc:HGNC:13906]
ABHD5	129.68	-0.702107	0.230797	-3.0421	0.00234931	0.0297495	gopAga1_00010008	ENSP00000390849	ENSG00000011198	51099	abhydrolase domain containing 5 [Source:HGNC Symbol;Acc:HGNC:21396]
KLHL8	93.1606	-0.626439	0.205973	-3.04136	0.00235511	0.0297495	gopAga1_00016019	ENSP00000424131	ENSG00000145332	57563	kelch like family member 8 [Source:HGNC Symbol;Acc:HGNC:18644]
	255.676	-0.594377	0.19533	-3.04294	0.00234281	0.0297495	gopAga1_00012800	ENSP00000442453
ZNF341	35.2401	0.698569	0.229709	3.04111	0.00235708	0.0297495	gopAga1_00014485	ENSP00000364346	ENSG00000131061	84905	zinc finger protein 341 [Source:HGNC Symbol;Acc:HGNC:15992]
PRRC2A	249.832	1.0719	0.352495	3.04089	0.0023588	0.0297495	gopAga1_00016753	ENSACAP00000012378	ENSACAG00000012433		proline rich coiled-coil 2A [Source:HGNC Symbol;Acc:HGNC:13918]
SZT2	648.414	1.00911	0.33202	3.0393	0.00237126	0.0298645	gopAga1_00012007	ENSP00000457168	ENSG00000198198	23334	SZT2, KICSTOR complex subunit [Source:HGNC Symbol;Acc:HGNC:29040]
GPCPD1	930.453	-0.694191	0.228497	-3.03808	0.00238093	0.0299442	gopAga1_00006977	ENSP00000368305	ENSG00000125772	56261	glycerophosphocholine phosphodiesterase 1 [Source:HGNC Symbol;Acc:HGNC:26957]
CSNK2B	698.671	1.05914	0.348727	3.03717	0.00238812	0.0299924	gopAga1_00014217	ENSP00000382984	ENSG00000206406	1460	casein kinase 2 beta [Source:HGNC Symbol;Acc:HGNC:2460]
	63.2763	0.784449	0.258332	3.0366	0.00239264	0.030007	gopAga1_00015816	No match
	40.734	-1.80402	0.594264	-3.03572	0.00239959	0.0300339	gopAga1_00010542	No match
RBM18	330.377	-0.539511	0.177735	-3.03548	0.0024015	0.0300339	gopAga1_00002688	ENSP00000409315	ENSG00000119446	92400	RNA binding motif protein 18 [Source:HGNC Symbol;Acc:HGNC:28413]
CPA3	109.209	-1.38111	0.45525	-3.03375	0.00241538	0.0300739	gopAga1_00018906	ENSP00000296046	ENSG00000163751	1359	carboxypeptidase A3 [Source:HGNC Symbol;Acc:HGNC:2298]
LRRFIP2	187.206	-0.782003	0.257767	-3.03376	0.0024153	0.0300739	gopAga1_00002154	ENSP00000338727	ENSG00000093167	9209	LRR binding FLII interacting protein 2 [Source:HGNC Symbol;Acc:HGNC:6703]
WAPL	619.331	-0.626788	0.206629	-3.0334	0.00241815	0.0300739	gopAga1_00013391	ENSP00000481451	ENSG00000062650	23063	WAPL cohesin release factor [Source:HGNC Symbol;Acc:HGNC:23293]
RCCD1	55.3468	1.28243	0.422678	3.03407	0.00241279	0.0300739	gopAga1_00016533	ENSP00000450678	ENSG00000166965	91433	RCC1 domain containing 1 [Source:HGNC Symbol;Acc:HGNC:30457]
TROVE2	325.948	-0.536606	0.177035	-3.03107	0.00243688	0.0302647	gopAga1_00004414	ENSP00000356411	ENSG00000116747	6738	TROVE domain family member 2 [Source:HGNC Symbol;Acc:HGNC:11313]
RGCC	66.7577	-5.57153	1.84078	-3.02672	0.00247224	0.0305484	gopAga1_00003564	ENSP00000368664	ENSG00000102760	28984	regulator of cell cycle [Source:HGNC Symbol;Acc:HGNC:20369]
KDM3A	126.98	-0.814814	0.269131	-3.02757	0.00246528	0.0305484	gopAga1_00005846	XP_008167930.1		101943939	lysine demethylase 3A
EIF2AK3	110.738	-0.755961	0.249766	-3.02667	0.00247263	0.0305484	gopAga1_00010722	ENSP00000307235	ENSG00000172071	9451	eukaryotic translation initiation factor 2 alpha kinase 3 [Source:HGNC Symbol;Acc:HGNC:3255]
HDAC5	247.603	0.828718	0.273851	3.02616	0.00247681	0.0305484	gopAga1_00013743	ENSP00000225983	ENSG00000108840	10014	histone deacetylase 5 [Source:HGNC Symbol;Acc:HGNC:14068]
BAG6	737.932	1.23487	0.408066	3.02616	0.00247679	0.0305484	gopAga1_00016752	ENSP00000482413	ENSG00000229524	7917	BCL2 associated athanogene 6 [Source:HGNC Symbol;Acc:HGNC:13919]
101940465	45.5914	1.16881	0.386784	3.02186	0.00251226	0.030943	gopAga1_00017285	XP_008171311.1
STK26	5942.1	-0.729168	0.241353	-3.02117	0.002518	0.0309498	gopAga1_00001969	ENSP00000377868	ENSG00000134602	51765	serine/threonine kinase 26 [Source:HGNC Symbol;Acc:HGNC:18174]
PPA1	94.0175	-0.684609	0.226652	-3.02054	0.00252328	0.0309498	gopAga1_00011372	ENSP00000362329	ENSG00000180817	5464	pyrophosphatase (inorganic) 1 [Source:HGNC Symbol;Acc:HGNC:9226]
	137.522	-0.679983	0.22515	-3.02013	0.00252666	0.0309498	gopAga1_00001284	No match
	106.992	-0.615149	0.203637	-3.02081	0.00252097	0.0309498	gopAga1_00005536	No match
	18.8414	-1.40281	0.464813	-3.018	0.00254448	0.0309983	gopAga1_00009741	No match
LRIF1	496.127	-0.736737	0.244037	-3.01895	0.00253649	0.0309983	gopAga1_00002412	ENSP00000358778	ENSG00000121931	55791	ligand dependent nuclear receptor interacting factor 1 [Source:HGNC Symbol;Acc:HGNC:30299]
	42.5436	1.26562	0.419315	3.01832	0.00254184	0.0309983	gopAga1_00001700	No match
	30.3598	1.32984	0.440617	3.01814	0.00254328	0.0309983	gopAga1_00018546	XP_005315493.1		101953321	zinc finger protein 239-like
	199.36	-0.790899	0.262282	-3.01545	0.00256601	0.0312181	gopAga1_00002415	No match
	26.024	-0.905962	0.300573	-3.01412	0.00257728	0.0312749	gopAga1_00007558	No match
PHAX	473.449	-0.676308	0.224384	-3.01407	0.00257768	0.0312749	gopAga1_00001261	ENSP00000297540	ENSG00000164902	51808	phosphorylated adaptor for RNA export [Source:HGNC Symbol;Acc:HGNC:10241]
C1orf174	418.655	-0.425824	0.141341	-3.01275	0.00258894	0.0313689	gopAga1_00003129	ENSP00000355306	ENSG00000198912	339448	chromosome 1 open reading frame 174 [Source:HGNC Symbol;Acc:HGNC:27915]
CUL3	413.384	-0.684839	0.227408	-3.0115	0.00259961	0.0313708	gopAga1_00013130	ENSP00000264414	ENSG00000036257	8452	cullin 3 [Source:HGNC Symbol;Acc:HGNC:2553]
ANKS3	108.767	0.890241	0.295614	3.0115	0.00259961	0.0313708	gopAga1_00005193	ENSP00000388270	ENSG00000168096	124401	ankyrin repeat and sterile alpha motif domain containing 3 [Source:HGNC Symbol;Acc:HGNC:29422]
GIGYF1	127.294	1.14949	0.381664	3.01179	0.00259713	0.0313708	gopAga1_00018768	ENSP00000275732	ENSG00000146830	64599	GRB10 interacting GYF protein 1 [Source:HGNC Symbol;Acc:HGNC:9126]
FECH	124.903	-1.5117	0.502256	-3.00982	0.002614	0.0315019	gopAga1_00006140	ENSP00000262093	ENSG00000066926	2235	ferrochelatase [Source:HGNC Symbol;Acc:HGNC:3647]
ATXN7L2	81.81	0.970892	0.322671	3.00892	0.00262177	0.0315529	gopAga1_00009120	ENSP00000358886	ENSG00000162650	127002	ataxin 7 like 2 [Source:HGNC Symbol;Acc:HGNC:28713]
DNAL1	27.4084	-0.77836	0.258762	-3.00802	0.00262956	0.0316042	gopAga1_00001078	ENSP00000452037	ENSG00000119661	83544	dynein axonemal light chain 1 [Source:HGNC Symbol;Acc:HGNC:23247]
	184.024	-0.782008	0.260111	-3.00644	0.00264329	0.0317266	gopAga1_00000614	XP_005314849.1		101949136	protein yippee-1-like
FAM53C	218.159	0.643775	0.214206	3.00541	0.00265223	0.0317912	gopAga1_00003358	ENSP00000239906	ENSG00000120709	51307	family with sequence similarity 53 member C [Source:HGNC Symbol;Acc:HGNC:1336]
CDC34	240.767	0.653574	0.217587	3.00374	0.00266686	0.0319237	gopAga1_00004059	ENSP00000215574	ENSG00000099804	997	cell division cycle 34 [Source:HGNC Symbol;Acc:HGNC:1734]
ABCF2	33.0837	0.822682	0.274037	3.00208	0.00268139	0.0320548	gopAga1_00018223	ENSP00000287844	ENSG00000033050	10061	ATP binding cassette subfamily F member 2 [Source:HGNC Symbol;Acc:HGNC:71]
SGSH	199.669	1.03836	0.346062	3.00051	0.00269532	0.0321783	gopAga1_00004176	ENSP00000314606	ENSG00000181523	6448	N-sulfoglucosamine sulfohydrolase [Source:HGNC Symbol;Acc:HGNC:10818]
PNRC2	2317.42	-0.962825	0.320991	-2.99954	0.00270385	0.0322371	gopAga1_00015112	ENSP00000363592	ENSG00000189266	55629	proline rich nuclear receptor coactivator 2 [Source:HGNC Symbol;Acc:HGNC:23158]
FOXN2	53.0125	-1.46041	0.486961	-2.99902	0.00270847	0.0322492	gopAga1_00015755	ENSP00000484534	ENSG00000170802	3344	forkhead box N2 [Source:HGNC Symbol;Acc:HGNC:5281]
FDXR	31.3186	1.03577	0.34545	2.99832	0.00271473	0.0322808	gopAga1_00007878	ENSP00000293195	ENSG00000161513	2232	ferredoxin reductase [Source:HGNC Symbol;Acc:HGNC:3642]
ACTR2	277.303	-0.618351	0.206499	-2.99444	0.00274947	0.0326504	gopAga1_00004819	ENSP00000437383	ENSG00000138071	10097	ARP2 actin related protein 2 homolog [Source:HGNC Symbol;Acc:HGNC:169]
TXNDC9	595.434	-0.613978	0.205101	-2.99354	0.00275763	0.0327039	gopAga1_00010586	ENSP00000264255	ENSG00000115514	10190	thioredoxin domain containing 9 [Source:HGNC Symbol;Acc:HGNC:24110]
	782.628	-0.696281	0.232643	-2.99292	0.00276327	0.0327136	gopAga1_00005947	No match
SLC5A2	182.074	1.92474	0.643157	2.99264	0.00276576	0.0327136	gopAga1_00014563	ENSPSIP00000005506	ENSPSIG00000005092		solute carrier family 5 member 2 [Source:HGNC Symbol;Acc:HGNC:11037]
ATAD2B	155.645	-1.12785	0.377036	-2.99134	0.00277753	0.0327229	gopAga1_00006769	ENSP00000238789	ENSG00000119778	54454	ATPase family, AAA domain containing 2B [Source:HGNC Symbol;Acc:HGNC:29230]
CDK5RAP3	228.243	0.870726	0.291075	2.99141	0.00277688	0.0327229	gopAga1_00002896	ENSP00000438886	ENSG00000108465	80279	CDK5 regulatory subunit associated protein 3 [Source:HGNC Symbol;Acc:HGNC:18673]
	551.411	0.879326	0.293889	2.99204	0.00277122	0.0327229	gopAga1_00015097	ENSP00000295641
	179.769	1.22461	0.409462	2.99078	0.00278268	0.0327404	gopAga1_00019109	XP_008175934.1		101931288	zinc finger protein 883-like
NFXL1	216.369	-0.700367	0.234256	-2.98975	0.00279204	0.0328073	gopAga1_00006782	XP_008161672.1		101950891	nuclear transcription factor, X-box binding like 1
RNFT2	28.0503	0.928077	0.310577	2.98823	0.00280596	0.0329277	gopAga1_00000496	ENSP00000376332	ENSG00000135119	84900	ring finger protein, transmembrane 2 [Source:HGNC Symbol;Acc:HGNC:25905]
RMND5A	320.794	-0.975227	0.326425	-2.9876	0.00281174	0.0329523	gopAga1_00005843	ENSP00000283632	ENSG00000153561	64795	required for meiotic nuclear division 5 homolog A [Source:HGNC Symbol;Acc:HGNC:25850]
	45.8952	0.903021	0.302306	2.98711	0.00281626	0.032962	gopAga1_00013090	No match
POLL	435.099	0.971946	0.325456	2.98642	0.00282268	0.032994	gopAga1_00003041	ENSP00000359181	ENSG00000166169	27343	DNA polymerase lambda [Source:HGNC Symbol;Acc:HGNC:9184]
PLBD2	167.011	1.01284	0.339198	2.98599	0.0028266	0.0329967	gopAga1_00003391	ENSP00000443463	ENSG00000151176	196463	phospholipase B domain containing 2 [Source:HGNC Symbol;Acc:HGNC:27283]
CCDC159	70.7098	1.52318	0.510232	2.98527	0.00283329	0.0330316	gopAga1_00011558	ENSP00000402239	ENSG00000183401	126075	coiled-coil domain containing 159 [Source:HGNC Symbol;Acc:HGNC:26996]
GNL1	1406.98	1.01983	0.341754	2.9841	0.00284412	0.0331148	gopAga1_00009925	ENSP00000372942	ENSG00000206412	2794	G protein nucleolar 1 (putative) [Source:HGNC Symbol;Acc:HGNC:4413]
NRDC	741.184	-0.758711	0.254309	-2.98342	0.00285046	0.0331453	gopAga1_00000726	ENSP00000346890	ENSG00000078618	4898	nardilysin convertase [Source:HGNC Symbol;Acc:HGNC:7995]
MLST8	264.19	0.644796	0.216193	2.9825	0.00285902	0.0331587	gopAga1_00002813	ENSP00000455046	ENSG00000167965	64223	MTOR associated protein, LST8 homolog [Source:HGNC Symbol;Acc:HGNC:24825]
RUVBL2	360.597	0.843975	0.282959	2.98267	0.00285743	0.0331587	gopAga1_00019753	ENSP00000486242	ENSG00000183207	10856	RuvB like AAA ATPase 2 [Source:HGNC Symbol;Acc:HGNC:10475]
	87.9587	-0.698794	0.234347	-2.98188	0.00286484	0.0331831	gopAga1_00018348	No match
PCNT	97.1865	-1.55723	0.522818	-2.97853	0.00289632	0.0332397	gopAga1_00001928	ENSP00000352572	ENSG00000160299	5116	pericentrin [Source:HGNC Symbol;Acc:HGNC:16068]
SYTL3	43.3819	-1.08095	0.362875	-2.97884	0.00289341	0.0332397	gopAga1_00015550	ENSP00000483936	ENSG00000164674	94120	synaptotagmin like 3 [Source:HGNC Symbol;Acc:HGNC:15587]
MRE11	58.2647	-1.05274	0.353298	-2.97975	0.00288481	0.0332397	gopAga1_00006201	ENSP00000325863	ENSG00000020922	4361	MRE11 homolog, double strand break repair nuclease [Source:HGNC Symbol;Acc:HGNC:7230]
STAM2	697.2	-0.657062	0.220562	-2.97904	0.00289157	0.0332397	gopAga1_00003456	ENSP00000263904	ENSG00000115145	10254	signal transducing adaptor molecule 2 [Source:HGNC Symbol;Acc:HGNC:11358]
PPIH	368.555	0.477145	0.160195	2.97852	0.00289646	0.0332397	gopAga1_00005327	ENSP00000306614	ENSG00000171960	10465	peptidylprolyl isomerase H [Source:HGNC Symbol;Acc:HGNC:14651]
TBL3	113.459	0.656971	0.220422	2.98052	0.00287759	0.0332397	gopAga1_00009076	ENSP00000454836	ENSG00000183751	10607	transducin beta like 3 [Source:HGNC Symbol;Acc:HGNC:11587]
TTLL4	94.3062	0.850371	0.285325	2.98036	0.00287913	0.0332397	gopAga1_00009804	ENSP00000258398	ENSG00000135912	9654	tubulin tyrosine ligase like 4 [Source:HGNC Symbol;Acc:HGNC:28976]
LAMC1	16.6589	1.4144	0.474917	2.9782	0.00289946	0.0332397	gopAga1_00003738	ENSP00000258341	ENSG00000135862	3915	laminin subunit gamma 1 [Source:HGNC Symbol;Acc:HGNC:6492]
	34.1734	-0.976839	0.328194	-2.97641	0.00291648	0.0333572	gopAga1_00010444	XP_005314553.1		101941751	heat shock 70 kDA protein 4L-like
TRMT10C	97.3805	-0.725137	0.243658	-2.97605	0.00291992	0.0333572	gopAga1_00004738	ENSP00000312356	ENSG00000174173	54931	tRNA methyltransferase 10C, mitochondrial RNase P subunit [Source:HGNC Symbol;Acc:HGNC:26022]
LIG1	344.956	0.781991	0.262771	2.97594	0.0029209	0.0333572	gopAga1_00016265	ENSP00000442841	ENSG00000105486	3978	DNA ligase 1 [Source:HGNC Symbol;Acc:HGNC:6598]
	114.854	-0.57915	0.194698	-2.97461	0.00293365	0.0334601	gopAga1_00009689	No match
HMGCR	249.107	-0.501146	0.16855	-2.97328	0.00294635	0.0335622	gopAga1_00004531	ENSP00000287936	ENSG00000113161	3156	3-hydroxy-3-methylglutaryl-CoA reductase [Source:HGNC Symbol;Acc:HGNC:5006]
ACAD9	63.3819	-0.600264	0.201918	-2.97281	0.00295082	0.0335703	gopAga1_00007548	ENSP00000422683	ENSG00000177646	28976	acyl-CoA dehydrogenase family member 9 [Source:HGNC Symbol;Acc:HGNC:21497]
PPT1	287.055	0.600989	0.202202	2.97222	0.00295654	0.0335927	gopAga1_00008332	ENSP00000432053	ENSG00000131238	5538	palmitoyl-protein thioesterase 1 [Source:HGNC Symbol;Acc:HGNC:9325]
ST6GALNAC2L	437.111	0.920352	0.309763	2.97115	0.00296688	0.0336474	gopAga1_00006492	ENSGALP00000030827	ENSGALG00000006900	422075	ST6 (alpha-N-acetyl-neuraminyl-2,3-beta-galactosyl-1,3)-N-acetylgalactosaminide alpha-2,6-sialyltransferase 2-like [Source:NCBI gene;Acc:422075]
ECM1	1572.12	1.0517	0.353995	2.97094	0.00296889	0.0336474	gopAga1_00012565	ENSP00000358043	ENSG00000143369	1893	extracellular matrix protein 1 [Source:HGNC Symbol;Acc:HGNC:3153]
TNRC18	98.0243	-1.29344	0.435476	-2.97017	0.00297638	0.0336896	gopAga1_00008762	ENSP00000382452	ENSG00000182095	84629	trinucleotide repeat containing 18 [Source:HGNC Symbol;Acc:HGNC:11962]
GNA14	207.025	-1.14433	0.385458	-2.96876	0.00299004	0.0337813	gopAga1_00001552	ENSP00000365807	ENSG00000156049	9630	G protein subunit alpha 14 [Source:HGNC Symbol;Acc:HGNC:4382]
RSAD1	198.345	0.832912	0.280578	2.96855	0.00299204	0.0337813	gopAga1_00005713	ENSP00000258955	ENSG00000136444	55316	radical S-adenosyl methionine domain containing 1 [Source:HGNC Symbol;Acc:HGNC:25634]
ATP5MC2	1444.79	1.06735	0.359703	2.9673	0.00300429	0.0338342	gopAga1_00009876	ENSPSIP00000005486	ENSPSIG00000005112	102447360	ATP synthase membrane subunit c locus 2 [Source:NCBI gene;Acc:102447360]
PIGC	107.411	1.06955	0.360402	2.96765	0.00300084	0.0338342	gopAga1_00000945	ENSP00000356702	ENSG00000135845	5279	phosphatidylinositol glycan anchor biosynthesis class C [Source:HGNC Symbol;Acc:HGNC:8960]
SEC62	391.637	-0.930247	0.313695	-2.96544	0.00302245	0.0339532	gopAga1_00008973	ENSP00000420331	ENSG00000008952	7095	SEC62 homolog, preprotein translocation factor [Source:HGNC Symbol;Acc:HGNC:11846]
AAMP	567.617	0.931347	0.314058	2.96553	0.00302165	0.0339532	gopAga1_00011292	ENSP00000248450	ENSG00000127837	14	angio associated migratory cell protein [Source:HGNC Symbol;Acc:HGNC:18]
RANBP1	776.794	-0.675398	0.22792	-2.96331	0.0030435	0.0340519	gopAga1_00004222	ENSP00000384925	ENSG00000099901	5902	RAN binding protein 1 [Source:HGNC Symbol;Acc:HGNC:9847]
	130.185	0.76968	0.259766	2.96297	0.00304684	0.0340519	gopAga1_00017806	ENSGALP00000004106
STRBP	40.8027	0.798374	0.269482	2.96262	0.00305028	0.0340519	gopAga1_00002677	ENSACAP00000011080	ENSACAG00000011294		spermatid perinuclear RNA binding protein [Source:HGNC Symbol;Acc:HGNC:16462]
	380.248	0.92993	0.313839	2.96307	0.00304584	0.0340519	gopAga1_00019991	No match
	32.2834	1.15408	0.389478	2.96315	0.0030451	0.0340519	gopAga1_00016763	No match
BDP1	361.609	-0.652366	0.220271	-2.96165	0.00305996	0.0341174	gopAga1_00010528	ENSP00000480411	ENSG00000274803	55814	B double prime 1, subunit of RNA polymerase III transcription initiation factor IIIB [Source:HGNC Symbol;Acc:HGNC:13652]
PACS1	180.299	0.78252	0.264438	2.95919	0.00308454	0.0343486	gopAga1_00012526	ENSP00000316454	ENSG00000175115	55690	phosphofurin acidic cluster sorting protein 1 [Source:HGNC Symbol;Acc:HGNC:30032]
RNF139	515.014	-0.689758	0.233187	-2.95797	0.00309674	0.0343792	gopAga1_00013945	ENSP00000304051	ENSG00000170881	11236	ring finger protein 139 [Source:HGNC Symbol;Acc:HGNC:17023]
SLC25A19	343.874	-0.347403	0.117491	-2.95684	0.00310806	0.0343792	gopAga1_00001313	ENSP00000463795	ENSG00000125454	60386	solute carrier family 25 member 19 [Source:HGNC Symbol;Acc:HGNC:14409]
ELMOD3	87.1216	0.796383	0.269356	2.95662	0.00311036	0.0343792	gopAga1_00007458	ENSP00000386304	ENSG00000115459	84173	ELMO domain containing 3 [Source:HGNC Symbol;Acc:HGNC:26158]
	148.304	0.91782	0.310402	2.95687	0.00310777	0.0343792	gopAga1_00005685	ENSPSIP00000003537	ENSPSIG00000003367
SFXN2	20.9808	0.953407	0.322443	2.95682	0.00310829	0.0343792	gopAga1_00010409	ENSP00000358909	ENSG00000156398	118980	sideroflexin 2 [Source:HGNC Symbol;Acc:HGNC:16086]
ATG16L2	86.378	1.08773	0.36767	2.95843	0.0030921	0.0343792	gopAga1_00006991	ENSP00000326340	ENSG00000168010	89849	autophagy related 16 like 2 [Source:HGNC Symbol;Acc:HGNC:25464]
TGFBRAP1	130.025	-0.907461	0.307191	-2.95406	0.00313623	0.0344743	gopAga1_00013789	ENSP00000258449	ENSG00000135966	9392	transforming growth factor beta receptor associated protein 1 [Source:HGNC Symbol;Acc:HGNC:16836]
CDK5RAP2	96.4917	-0.830621	0.28118	-2.95405	0.00313632	0.0344743	gopAga1_00011250	ENSP00000400395	ENSG00000136861	55755	CDK5 regulatory subunit associated protein 2 [Source:HGNC Symbol;Acc:HGNC:18672]
L3MBTL2	136.498	0.616323	0.20865	2.95386	0.00313824	0.0344743	gopAga1_00011153	ENSGALP00000019511	ENSGALG00000011976	417999	L3MBTL2 polycomb repressive complex 1 subunit [Source:NCBI gene;Acc:417999]
SMARCC2	397.536	0.826393	0.279726	2.95429	0.00313387	0.0344743	gopAga1_00001170	ENSP00000449396	ENSG00000139613	6601	SWI/SNF related, matrix associated, actin dependent regulator of chromatin subfamily c member 2 [Source:HGNC Symbol;Acc:HGNC:11105]
	57.5034	1.01865	0.344807	2.95427	0.00313406	0.0344743	gopAga1_00010847	No match
RFK	95.0059	-0.898646	0.30436	-2.95257	0.00315138	0.0345313	gopAga1_00001851	ENSP00000365926	ENSG00000135002	55312	riboflavin kinase [Source:HGNC Symbol;Acc:HGNC:30324]
DBT	161.304	-0.692536	0.234538	-2.95277	0.00314938	0.0345313	gopAga1_00014741	ENSP00000359151	ENSG00000137992	1629	dihydrolipoamide branched chain transacylase E2 [Source:HGNC Symbol;Acc:HGNC:2698]
	60.3949	1.78066	0.603159	2.95222	0.00315501	0.0345313	gopAga1_00002148	ENSGALP00000041317
BTBD3	34.7988	-0.887949	0.30088	-2.95117	0.0031657	0.0345638	gopAga1_00006797	ENSP00000367471	ENSG00000132640	22903	BTB domain containing 3 [Source:HGNC Symbol;Acc:HGNC:15854]
ACKR1	25.3928	1.2179	0.412653	2.95139	0.00316346	0.0345638	gopAga1_00016563	ENSP00000441985	ENSG00000213088	2532	atypical chemokine receptor 1 (Duffy blood group) [Source:HGNC Symbol;Acc:HGNC:4035]
	259.927	-0.727206	0.246546	-2.94958	0.0031821	0.034574	gopAga1_00013108	ENSP00000481459
ZFAND5	827.155	-0.538694	0.182625	-2.94973	0.0031805	0.034574	gopAga1_00015690	ENSP00000237937	ENSG00000107372	7763	zinc finger AN1-type containing 5 [Source:HGNC Symbol;Acc:HGNC:13008]
RPS6KA4	149.277	1.06987	0.362606	2.95051	0.00317246	0.034574	gopAga1_00003828	ENSP00000333896	ENSG00000162302	8986	ribosomal protein S6 kinase A4 [Source:HGNC Symbol;Acc:HGNC:10433]
	54.5583	1.14998	0.389807	2.95013	0.00317645	0.034574	gopAga1_00005667	ENSGALP00000042627
ANP32A	2505.25	-0.680824	0.230942	-2.94803	0.00319806	0.0347052	gopAga1_00011902	ENSP00000417864	ENSG00000140350	8125	acidic nuclear phosphoprotein 32 family member A [Source:HGNC Symbol;Acc:HGNC:13233]
UBR2	297.465	-0.821027	0.278609	-2.94688	0.00320997	0.03475	gopAga1_00008927	ENSP00000361992	ENSG00000024048	23304	ubiquitin protein ligase E3 component n-recognin 2 [Source:HGNC Symbol;Acc:HGNC:21289]
INPP5K	292.459	-0.505385	0.171483	-2.94714	0.00320729	0.03475	gopAga1_00003033	XP_005298354.1		101948693	inositol polyphosphate-5-phosphatase K
	60.6667	-1.42377	0.483243	-2.94627	0.00321629	0.0347764	gopAga1_00003794	XP_005313975.1		101935253	coenzyme Q-binding protein COQ10 homolog B, mitochondrial-like
FAM189B	79.2309	1.03956	0.353157	2.94363	0.0032439	0.0350326	gopAga1_00004466	ENSP00000354958	ENSG00000160767	10712	family with sequence similarity 189 member B [Source:HGNC Symbol;Acc:HGNC:1233]
	1444.04	-0.641741	0.218107	-2.94232	0.0032576	0.0350957	gopAga1_00006965	No match
TLN1	293.887	1.16889	0.397236	2.94256	0.00325506	0.0350957	gopAga1_00014924	ENSP00000316029	ENSG00000137076	7094	talin 1 [Source:HGNC Symbol;Acc:HGNC:11845]
ZC3H7A	381.521	-0.437678	0.148776	-2.94186	0.00326252	0.0351064	gopAga1_00010907	ENSP00000347999	ENSG00000122299	29066	zinc finger CCCH-type containing 7A [Source:HGNC Symbol;Acc:HGNC:30959]
EFTUD2	311.099	0.95702	0.32546	2.94052	0.00327662	0.0352158	gopAga1_00015903	ENSP00000385873	ENSG00000108883	9343	elongation factor Tu GTP binding domain containing 2 [Source:HGNC Symbol;Acc:HGNC:30858]
DDIAS	240.451	-0.486773	0.165687	-2.9379	0.00330441	0.0354719	gopAga1_00012416	ENSP00000329930	ENSG00000165490	220042	DNA damage induced apoptosis suppressor [Source:HGNC Symbol;Acc:HGNC:26351]
QARS	175.237	0.956409	0.325587	2.93749	0.00330876	0.0354759	gopAga1_00010846	ENSP00000390015	ENSG00000172053	5859	glutaminyl-tRNA synthetase [Source:HGNC Symbol;Acc:HGNC:9751]
ATAD1	678.626	-1.12207	0.382128	-2.93637	0.00332075	0.0355618	gopAga1_00000412	ENSP00000339016	ENSG00000138138	84896	ATPase family, AAA domain containing 1 [Source:HGNC Symbol;Acc:HGNC:25903]
ZNF326	188.715	-0.993561	0.33849	-2.93528	0.00333251	0.0356451	gopAga1_00007569	ENSGALP00000009853	ENSGALG00000006113	424512	zinc finger protein 326 [Source:NCBI gene;Acc:424512]
SIK1	28.4343	-1.28655	0.438581	-2.93344	0.00335233	0.0357745	gopAga1_00007424	ENSP00000270162	ENSG00000142178	150094	salt inducible kinase 1 [Source:HGNC Symbol;Acc:HGNC:11142]
AACS	235.641	-0.715809	0.244019	-2.93341	0.00335261	0.0357745	gopAga1_00014864	ENSP00000324842	ENSG00000081760	65985	acetoacetyl-CoA synthetase [Source:HGNC Symbol;Acc:HGNC:21298]
GFI1B	756.16	0.68101	0.232186	2.93303	0.00335669	0.0357754	gopAga1_00000396	XP_008167342.1		101947499	growth factor independent 1B transcriptional repressor
SDCCAG8	23.9388	-1.1259	0.384066	-2.93154	0.0033729	0.0358692	gopAga1_00003871	ENSP00000355499	ENSG00000054282	10806	serologically defined colon cancer antigen 8 [Source:HGNC Symbol;Acc:HGNC:10671]
	152.654	1.21472	0.414371	2.93148	0.00337352	0.0358692	gopAga1_00018139	ENSGALP00000042675
PKNOX1	163.534	-0.627732	0.214163	-2.9311	0.00337768	0.0358708	gopAga1_00012884	ENSGALP00000026052	ENSGALG00000016191	418542	PBX/knotted 1 homeobox 1 [Source:NCBI gene;Acc:418542]
TSEN2	110.86	-0.840781	0.287065	-2.92888	0.00340183	0.036061	gopAga1_00009982	ENSP00000416510	ENSG00000154743	80746	tRNA splicing endonuclease subunit 2 [Source:HGNC Symbol;Acc:HGNC:28422]
	101.807	-0.540614	0.184614	-2.92835	0.00340769	0.036061	gopAga1_00004572	No match
	47.4879	0.958786	0.327415	2.92835	0.00340766	0.036061	gopAga1_00015973	No match
	57.1522	-1.1135	0.380307	-2.9279	0.00341261	0.0360704	gopAga1_00013283	No match
	30.9661	-1.67478	0.572284	-2.92649	0.00342816	0.0361493	gopAga1_00019889	No match
TIA1	394.577	-0.605615	0.20694	-2.92653	0.00342769	0.0361493	gopAga1_00014861	ENSP00000404023	ENSG00000116001	7072	TIA1 cytotoxic granule associated RNA binding protein [Source:HGNC Symbol;Acc:HGNC:11802]
UBL7	254.496	0.733138	0.250608	2.92543	0.00343976	0.0361939	gopAga1_00011173	ENSP00000454828	ENSG00000138629	84993	ubiquitin like 7 [Source:HGNC Symbol;Acc:HGNC:28221]
	131.152	1.16507	0.398263	2.92537	0.00344049	0.0361939	gopAga1_00019935	ENSP00000433967	ENSG00000254692
	128.416	-0.717243	0.245354	-2.92329	0.00346349	0.0363416	gopAga1_00015510	No match
DENND5A	238.527	-0.587899	0.201094	-2.9235	0.00346119	0.0363416	gopAga1_00007800	ENSP00000328524	ENSG00000184014	23258	DENN domain containing 5A [Source:HGNC Symbol;Acc:HGNC:19344]
NAP1L4	1146.21	-0.505955	0.173094	-2.923	0.00346672	0.0363416	gopAga1_00006522	ENSP00000369915	ENSG00000205531	4676	nucleosome assembly protein 1 like 4 [Source:HGNC Symbol;Acc:HGNC:7640]
ATRIP	284.698	-0.554354	0.189728	-2.92184	0.00347972	0.0364352	gopAga1_00004286	ENSP00000302338	ENSG00000164053	84126	ATR interacting protein [Source:HGNC Symbol;Acc:HGNC:33499]
CNN3	386.441	-0.987644	0.3383	-2.91943	0.00350672	0.0364617	gopAga1_00011543	ENSP00000359225	ENSG00000117519	1266	calponin 3 [Source:HGNC Symbol;Acc:HGNC:2157]
LETM1	360.872	-0.860193	0.294631	-2.91956	0.00350525	0.0364617	gopAga1_00011801	XP_005292449.1		101932781	leucine zipper and EF-hand containing transmembrane protein 1
GTPBP2	622.724	0.845267	0.289446	2.92029	0.00349709	0.0364617	gopAga1_00014650	ENSP00000303997	ENSG00000172432	54676	GTP binding protein 2 [Source:HGNC Symbol;Acc:HGNC:4670]
HUWE1	882.263	1.04583	0.358141	2.92015	0.00349864	0.0364617	gopAga1_00017290	ENSP00000262854	ENSG00000086758	10075	HECT, UBA and WWE domain containing 1, E3 ubiquitin protein ligase [Source:HGNC Symbol;Acc:HGNC:30892]
CTSW	19.703	1.27453	0.436397	2.92058	0.00349384	0.0364617	gopAga1_00010223	ENSP00000311300	ENSG00000172543	1521	cathepsin W [Source:HGNC Symbol;Acc:HGNC:2546]
LYPD5	286.74	1.28897	0.441352	2.9205	0.0034947	0.0364617	gopAga1_00009788	ENSP00000367185	ENSG00000159871	284348	LY6/PLAUR domain containing 5 [Source:HGNC Symbol;Acc:HGNC:26397]
	29.37	-1.25666	0.430582	-2.91851	0.00351705	0.0365266	gopAga1_00005062	ENSACAP00000004884	ENSACAG00000005014
RUFY1	2349.82	-0.791998	0.271578	-2.91628	0.00354236	0.0367468	gopAga1_00004866	ENSP00000377087	ENSG00000176783	80230	RUN and FYVE domain containing 1 [Source:HGNC Symbol;Acc:HGNC:19760]
RBM28	442.028	1.0508	0.360463	2.91514	0.00355523	0.0368377	gopAga1_00019254	ENSP00000223073	ENSG00000106344	55131	RNA binding motif protein 28 [Source:HGNC Symbol;Acc:HGNC:21863]
SUV39H2	82.7104	-0.680986	0.233727	-2.9136	0.00357286	0.0369347	gopAga1_00014501	ENSP00000346997	ENSG00000152455	79723	suppressor of variegation 3-9 homolog 2 [Source:HGNC Symbol;Acc:HGNC:17287]
	24.1757	0.978147	0.335691	2.91383	0.0035702	0.0369347	gopAga1_00019583	No match
TMEM135	76.9453	-1.10117	0.37813	-2.91214	0.00358963	0.0369905	gopAga1_00006093	ENSP00000436179	ENSG00000166575	65084	transmembrane protein 135 [Source:HGNC Symbol;Acc:HGNC:26167]
	86.0005	-0.984532	0.338086	-2.91208	0.00359031	0.0369905	gopAga1_00004753	No match
HSPA5	564.685	-0.909095	0.312184	-2.91205	0.00359066	0.0369905	gopAga1_00000525	XP_005279469.1		101940302	heat shock protein family A (Hsp70) member 5
	131.319	1.51777	0.52167	2.90945	0.00362067	0.0372138	gopAga1_00014213	ENSACAP00000023040	ENSACAG00000028715	100554454	uncharacterized LOC100554454 [Source:NCBI gene;Acc:100554454]
KLHDC8B	16.5355	1.66886	0.573535	2.90978	0.00361687	0.0372138	gopAga1_00017618	ENSP00000327468	ENSG00000185909	200942	kelch domain containing 8B [Source:HGNC Symbol;Acc:HGNC:28557]
RC3H1	235.265	-0.894608	0.30758	-2.90854	0.00363122	0.0372435	gopAga1_00001508	XP_005304293.1		101951720	ring finger and CCCH-type domains 1
	200.118	-0.694336	0.238752	-2.90819	0.00363529	0.0372435	gopAga1_00017522	No match
CYTH1	247.7	0.692115	0.237994	2.90812	0.00363605	0.0372435	gopAga1_00011837	ENSP00000465665	ENSG00000108669	9267	cytohesin 1 [Source:HGNC Symbol;Acc:HGNC:9501]
ENGASE	378.51	1.07933	0.371208	2.90761	0.00364197	0.0372614	gopAga1_00011832	ENSP00000462333	ENSG00000167280	64772	endo-beta-N-acetylglucosaminidase [Source:HGNC Symbol;Acc:HGNC:24622]
PLA2G7	51.3397	-0.782672	0.269366	-2.90561	0.00366542	0.0374157	gopAga1_00016991	ENSP00000445666	ENSG00000146070	7941	phospholipase A2 group VII [Source:HGNC Symbol;Acc:HGNC:9040]
ASL	73.6888	0.916069	0.315262	2.90574	0.0036639	0.0374157	gopAga1_00016610	ENSP00000378741	ENSG00000126522	435	argininosuccinate lyase [Source:HGNC Symbol;Acc:HGNC:746]
ANGEL2	161.007	-0.443152	0.152568	-2.90462	0.00367701	0.0374913	gopAga1_00002294	ENSP00000355929	ENSG00000174606	90806	angel homolog 2 [Source:HGNC Symbol;Acc:HGNC:30534]
	130.415	-0.8743	0.301168	-2.90303	0.00369567	0.0375104	gopAga1_00006819	ENSP00000479847
TBC1D23	328.513	-0.818495	0.281901	-2.90348	0.00369039	0.0375104	gopAga1_00015267	ENSP00000377700	ENSG00000036054	55773	TBC1 domain family member 23 [Source:HGNC Symbol;Acc:HGNC:25622]
	1789.71	-0.807392	0.278092	-2.90333	0.00369221	0.0375104	gopAga1_00000178	No match
LDHD	77.0713	1.31093	0.451508	2.90344	0.00369089	0.0375104	gopAga1_00010766	ENSACAP00000006606	ENSACAG00000006757	103281504	lactate dehydrogenase D [Source:NCBI gene;Acc:103281504]
DDX46	3897.83	-1.03255	0.35575	-2.90246	0.0037024	0.0375347	gopAga1_00017724	ENSP00000416534	ENSG00000145833	9879	DEAD-box helicase 46 [Source:HGNC Symbol;Acc:HGNC:18681]
RAB4B	38.1138	0.819957	0.282537	2.90212	0.00370646	0.0375347	gopAga1_00017409	ENSP00000349560	ENSG00000167578	53916	RAB4B, member RAS oncogene family [Source:HGNC Symbol;Acc:HGNC:9782]
	275.823	-0.735185	0.253466	-2.90053	0.00372538	0.0376837	gopAga1_00017982	ENSACAP00000011752	ENSACAG00000011849	103282116	ras-related protein Rab-8B [Source:NCBI gene;Acc:103282116]
BNIP1	160.826	-0.627494	0.216391	-2.89981	0.00373388	0.0377269	gopAga1_00001128	ENSP00000239215	ENSG00000113734	662	BCL2 interacting protein 1 [Source:HGNC Symbol;Acc:HGNC:1082]
MARVELD3	25.0142	1.35137	0.466364	2.89768	0.0037593	0.0379409	gopAga1_00010118	ENSP00000268485	ENSG00000140832	91862	MARVEL domain containing 3 [Source:HGNC Symbol;Acc:HGNC:30525]
MORC3	565.717	-0.795431	0.274541	-2.89731	0.0037638	0.0379435	gopAga1_00012460	ENSP00000383333	ENSG00000159256	23515	MORC family CW-type zinc finger 3 [Source:HGNC Symbol;Acc:HGNC:23572]
HMGB3	412.619	-1.16688	0.402816	-2.8968	0.00376992	0.0379625	gopAga1_00013482	ENSACAP00000013074	ENSACAG00000013274		high mobility group box 3 [Source:HGNC Symbol;Acc:HGNC:5004]
	280.196	-0.639395	0.220854	-2.89511	0.00379027	0.0380816	gopAga1_00014616	ENSP00000481414
NPR1	128.523	1.21745	0.420503	2.89522	0.00378896	0.0380816	gopAga1_00014263	ENSP00000357669	ENSG00000169418	4881	natriuretic peptide receptor 1 [Source:HGNC Symbol;Acc:HGNC:7943]
DIS3	219.855	-0.613163	0.21182	-2.89473	0.00379479	0.0380842	gopAga1_00005755	ENSACAP00000000706	ENSACAG00000000649	100557156	DIS3 homolog, exosome endoribonuclease and 3'-5' exoribonuclease [Source:NCBI gene;Acc:100557156]
	303.63	0.741414	0.256447	2.8911	0.00383898	0.0384844	gopAga1_00002262	ENSPSIP00000007496	ENSPSIG00000006765	102452869	ER degradation-enhancing alpha-mannosidase-like protein 3 [Source:NCBI gene;Acc:102452869]
CEP162	102.96	-0.860836	0.29783	-2.89036	0.00384799	0.0385096	gopAga1_00003430	ENSP00000385215	ENSG00000135315	22832	centrosomal protein 162 [Source:HGNC Symbol;Acc:HGNC:21107]
NBR1	545.326	-0.728451	0.252043	-2.89019	0.00385009	0.0385096	gopAga1_00002502	XP_008173053.1		101942980	NBR1, autophagy cargo receptor
KIF13A	58.7328	-0.984881	0.340985	-2.88834	0.00387283	0.0386579	gopAga1_00006995	ENSP00000259711	ENSG00000137177	63971	kinesin family member 13A [Source:HGNC Symbol;Acc:HGNC:14566]
IPO7	633.518	-0.763301	0.264308	-2.88793	0.00387789	0.0386579	gopAga1_00007798	ENSP00000369042	ENSG00000205339	10527	importin 7 [Source:HGNC Symbol;Acc:HGNC:9852]
VAMP5	92.5925	1.46942	0.50879	2.88807	0.00387608	0.0386579	gopAga1_00012227	ENSP00000305647	ENSG00000168899	10791	vesicle associated membrane protein 5 [Source:HGNC Symbol;Acc:HGNC:12646]
CENPM	39.3265	-0.881442	0.305304	-2.8871	0.00388814	0.0386887	gopAga1_00017301	ENSP00000215980	ENSG00000100162	79019	centromere protein M [Source:HGNC Symbol;Acc:HGNC:18352]
UQCC1	94.7061	-0.555074	0.192268	-2.88698	0.00388963	0.0386887	gopAga1_00004680	ENSP00000352161	ENSG00000101019	55245	ubiquinol-cytochrome c reductase complex assembly factor 1 [Source:HGNC Symbol;Acc:HGNC:15891]
CXorf40A	258.002	-0.78756	0.272835	-2.88658	0.0038945	0.038694	gopAga1_00002422	ENSP00000420882	ENSG00000197620	91966	chromosome X open reading frame 40A [Source:HGNC Symbol;Acc:HGNC:28089]
C2H6orf52	607.049	-0.55099	0.190985	-2.88499	0.0039142	0.0388466	gopAga1_00005885	ENSGALP00000020739	ENSGALG00000012721	420849	chromosome 2 C6orf52 homolog [Source:NCBI gene;Acc:420849]
PSMF1	6994.94	0.729587	0.252957	2.88423	0.00392368	0.0388975	gopAga1_00009816	ENSP00000327704	ENSG00000125818	9491	proteasome inhibitor subunit 1 [Source:HGNC Symbol;Acc:HGNC:9571]
PPP2R5E	230.054	-0.484211	0.16801	-2.88204	0.00395113	0.0391262	gopAga1_00013316	ENSP00000337641	ENSG00000154001	5529	protein phosphatase 2 regulatory subunit B'epsilon [Source:HGNC Symbol;Acc:HGNC:9313]
	32.7429	-0.881782	0.306052	-2.88115	0.00396229	0.0391567	gopAga1_00007285	No match
MYNN	386.685	-0.577528	0.200474	-2.88081	0.00396654	0.0391567	gopAga1_00008968	ENSP00000349150	ENSG00000085274	55892	myoneurin [Source:HGNC Symbol;Acc:HGNC:14955]
	288.341	0.754075	0.261764	2.88075	0.00396734	0.0391567	gopAga1_00000837	ENSGALP00000009427
FRA10AC1	583.433	-0.727122	0.252508	-2.8796	0.00398185	0.0391892	gopAga1_00009951	ENSP00000360488	ENSG00000148690	118924	FRA10A associated CGG repeat 1 [Source:HGNC Symbol;Acc:HGNC:1162]
ZNF414	268.458	0.912707	0.316924	2.87989	0.00397815	0.0391892	gopAga1_00007349	ENSP00000255616	ENSG00000133250	84330	zinc finger protein 414 [Source:HGNC Symbol;Acc:HGNC:20630]
SOGA1	37.4274	1.02164	0.354805	2.87944	0.00398378	0.0391892	gopAga1_00011432	ENSP00000237536	ENSG00000149639	140710	suppressor of glucose, autophagy associated 1 [Source:HGNC Symbol;Acc:HGNC:16111]
DDX20	433.77	-0.655945	0.227847	-2.87888	0.00399089	0.039216	gopAga1_00001400	ENSP00000358716	ENSG00000064703	11218	DEAD-box helicase 20 [Source:HGNC Symbol;Acc:HGNC:2743]
MSH6	205.668	-0.833414	0.28976	-2.87623	0.00402461	0.0395039	gopAga1_00004662	ENSP00000234420	ENSG00000116062	2956	mutS homolog 6 [Source:HGNC Symbol;Acc:HGNC:7329]
ZNF644	368.176	-0.683635	0.237801	-2.87482	0.0040426	0.0395815	gopAga1_00015028	ENSP00000337008	ENSG00000122482	84146	zinc finger protein 644 [Source:HGNC Symbol;Acc:HGNC:29222]
EAPP	300.527	-0.635865	0.221204	-2.87457	0.00404579	0.0395815	gopAga1_00009096	ENSP00000250454	ENSG00000129518	55837	E2F associated phosphoprotein [Source:HGNC Symbol;Acc:HGNC:19312]
	28.5894	1.4181	0.493295	2.87474	0.00404355	0.0395815	gopAga1_00004913	No match
	18.8119	-1.52399	0.530357	-2.87351	0.00405933	0.0396705	gopAga1_00010770	No match
IKBKG	479.913	0.655024	0.228027	2.87257	0.00407144	0.0397455	gopAga1_00016247	ENSP00000478979	ENSG00000269335	8517	inhibitor of nuclear factor kappa B kinase subunit gamma [Source:HGNC Symbol;Acc:HGNC:5961]
RNF207	241.061	-0.716493	0.249707	-2.86933	0.00411336	0.0400843	gopAga1_00005267	ENSP00000367173	ENSG00000158286	388591	ring finger protein 207 [Source:HGNC Symbol;Acc:HGNC:32947]
ARAP1	27.2405	1.36873	0.477043	2.8692	0.00411511	0.0400843	gopAga1_00003257	ENSP00000377233	ENSG00000186635	116985	ArfGAP with RhoGAP domain, ankyrin repeat and PH domain 1 [Source:HGNC Symbol;Acc:HGNC:16925]
RIC8A	39.8852	0.950691	0.331555	2.86737	0.00413903	0.0402733	gopAga1_00012549	ENSP00000432008	ENSG00000177963	60626	RIC8 guanine nucleotide exchange factor A [Source:HGNC Symbol;Acc:HGNC:29550]
SMC5	137.669	-0.732745	0.255616	-2.86659	0.00414925	0.0403289	gopAga1_00009939	ENSP00000354957	ENSG00000198887	23137	structural maintenance of chromosomes 5 [Source:HGNC Symbol;Acc:HGNC:20465]
HIPK3	846.706	-0.784282	0.273704	-2.86545	0.00416423	0.0404306	gopAga1_00002784	ENSP00000398241	ENSG00000110422	10114	homeodomain interacting protein kinase 3 [Source:HGNC Symbol;Acc:HGNC:4915]
RPS6KB2	256.928	0.810079	0.283138	2.86107	0.00422215	0.0409484	gopAga1_00007868	ENSP00000432847	ENSG00000175634	6199	ribosomal protein S6 kinase B2 [Source:HGNC Symbol;Acc:HGNC:10437]
	1048.12	0.65756	0.230289	2.85537	0.00429871	0.0416458	gopAga1_00017038	XP_008161533.1		101941166	RING finger protein 11-like
SLC35A3	132.375	-0.859336	0.301101	-2.85398	0.00431756	0.0417832	gopAga1_00016849	ENSP00000359172	ENSG00000117620	23443	solute carrier family 35 member A3 [Source:HGNC Symbol;Acc:HGNC:11023]
UBR7	597.899	-0.653631	0.229206	-2.85172	0.00434838	0.042036	gopAga1_00000579	ENSP00000013070	ENSG00000012963	55148	ubiquitin protein ligase E3 component n-recognin 7 (putative) [Source:HGNC Symbol;Acc:HGNC:20344]
NCBP1	643.53	-0.552126	0.193774	-2.84933	0.00438118	0.0423072	gopAga1_00008752	ENSP00000364289	ENSG00000136937	4686	nuclear cap binding protein subunit 1 [Source:HGNC Symbol;Acc:HGNC:7658]
TTPA	500.149	-0.804461	0.282451	-2.84815	0.00439746	0.0424187	gopAga1_00008460	ENSP00000260116	ENSG00000137561	7274	alpha tocopherol transfer protein [Source:HGNC Symbol;Acc:HGNC:12404]
CHRNA5	161.621	-0.791437	0.277969	-2.84721	0.00441041	0.04243	gopAga1_00011095	ENSP00000299565	ENSG00000169684	1138	cholinergic receptor nicotinic alpha 5 subunit [Source:HGNC Symbol;Acc:HGNC:1959]
ABRAXAS2	365.831	-0.658248	0.231205	-2.84703	0.00441287	0.04243	gopAga1_00004358	ENSP00000298492	ENSG00000165660	23172	abraxas 2, BRISC complex subunit [Source:HGNC Symbol;Acc:HGNC:28975]
DNAJC14	250.653	0.768643	0.269979	2.84705	0.00441265	0.04243	gopAga1_00015723	ENSP00000316240	ENSG00000135392	85406	DnaJ heat shock protein family (Hsp40) member C14 [Source:HGNC Symbol;Acc:HGNC:24581]
PRKCI	142.62	-0.764879	0.268696	-2.84663	0.00441842	0.0424377	gopAga1_00004088	ENSP00000295797	ENSG00000163558	5584	protein kinase C iota [Source:HGNC Symbol;Acc:HGNC:9404]
HOOK2	336.254	0.891464	0.313243	2.84592	0.00442832	0.0424872	gopAga1_00017034	ENSP00000264827	ENSG00000095066	29911	hook microtubule tethering protein 2 [Source:HGNC Symbol;Acc:HGNC:19885]
	230.346	0.479297	0.168461	2.84516	0.00443895	0.0425435	gopAga1_00006482	ENSPSIP00000017035	ENSPSIG00000015173
COPS7B	344.471	0.66403	0.233487	2.84397	0.00445555	0.0426569	gopAga1_00003864	ENSP00000272995	ENSG00000144524	64708	COP9 signalosome subunit 7B [Source:HGNC Symbol;Acc:HGNC:16760]
BUB1B	22.9298	-1.18511	0.417053	-2.84164	0.00448826	0.0429082	gopAga1_00017174	ENSP00000287598	ENSG00000156970	701	BUB1 mitotic checkpoint serine/threonine kinase B [Source:HGNC Symbol;Acc:HGNC:1149]
ANKH	18.1612	1.00413	0.353391	2.84141	0.0044914	0.0429082	gopAga1_00009209	ENSP00000284268	ENSG00000154122	56172	ANKH inorganic pyrophosphate transport regulator [Source:HGNC Symbol;Acc:HGNC:15492]
EIF2AK1	105.579	-0.806113	0.283869	-2.83974	0.00451504	0.0429257	gopAga1_00018347	ENSP00000199389	ENSG00000086232	27102	eukaryotic translation initiation factor 2 alpha kinase 1 [Source:HGNC Symbol;Acc:HGNC:24921]
ZMYM2	87.3982	-0.651697	0.229446	-2.8403	0.00450709	0.0429257	gopAga1_00011638	ENSP00000479904	ENSG00000121741	7750	zinc finger MYM-type containing 2 [Source:HGNC Symbol;Acc:HGNC:12989]
ACTR6	409.526	-0.633071	0.222932	-2.83974	0.00451499	0.0429257	gopAga1_00009884	ENSP00000188312	ENSG00000075089	64431	ARP6 actin related protein 6 homolog [Source:HGNC Symbol;Acc:HGNC:24025]
TM6SF2	254.298	0.954556	0.336161	2.83958	0.00451723	0.0429257	gopAga1_00006759	ENSP00000374014	ENSG00000213996	53345	transmembrane 6 superfamily member 2 [Source:HGNC Symbol;Acc:HGNC:11861]
	213.881	0.970887	0.341821	2.84034	0.00450658	0.0429257	gopAga1_00014275	ENSPSIP00000019144	ENSPSIG00000016879
WDCP	97.9454	-0.610545	0.215063	-2.83891	0.00452676	0.0429705	gopAga1_00015038	ENSP00000295148	ENSG00000163026	80304	WD repeat and coiled coil containing [Source:HGNC Symbol;Acc:HGNC:26157]
KLC1	22.8778	-1.17423	0.413886	-2.83708	0.00455288	0.0431269	gopAga1_00008424	ENSP00000414982	ENSG00000126214	3831	kinesin light chain 1 [Source:HGNC Symbol;Acc:HGNC:6387]
PTPN23	106.253	0.98933	0.348701	2.83719	0.00455132	0.0431269	gopAga1_00000563	ENSP00000265562	ENSG00000076201	25930	protein tyrosine phosphatase, non-receptor type 23 [Source:HGNC Symbol;Acc:HGNC:14406]
POM121C	345.156	0.802289	0.282853	2.83642	0.00456223	0.0431698	gopAga1_00012320	ENSP00000476236	ENSG00000272391	100101267	POM121 transmembrane nucleoporin C [Source:HGNC Symbol;Acc:HGNC:34005]
PIAS1	87.5354	-0.937366	0.3306	-2.83535	0.0045776	0.0432694	gopAga1_00007438	ENSP00000249636	ENSG00000033800	8554	protein inhibitor of activated STAT 1 [Source:HGNC Symbol;Acc:HGNC:2752]
	18.2847	-1.10972	0.391787	-2.83245	0.00461924	0.0436169	gopAga1_00003442	No match
LUC7L3	1566.96	-0.818098	0.288865	-2.83211	0.00462422	0.0436179	gopAga1_00010466	ENSP00000240304	ENSG00000108848	51747	LUC7 like 3 pre-mRNA splicing factor [Source:HGNC Symbol;Acc:HGNC:24309]
RXFP1	32.5581	-1.18054	0.417135	-2.83011	0.00465326	0.0438252	gopAga1_00006439	ENSP00000423306	ENSG00000171509	59350	relaxin family peptide receptor 1 [Source:HGNC Symbol;Acc:HGNC:19718]
GALNT7	189.244	-0.735213	0.259831	-2.82958	0.0046609	0.0438252	gopAga1_00002765	ENSP00000427095	ENSG00000109586	51809	polypeptide N-acetylgalactosaminyltransferase 7 [Source:HGNC Symbol;Acc:HGNC:4129]
	41.4817	-0.68692	0.242759	-2.82964	0.00466001	0.0438252	gopAga1_00008918	No match
SPAG9	510.198	-0.710819	0.251324	-2.82829	0.00467968	0.0438687	gopAga1_00015802	ENSP00000349636	ENSG00000008294	9043	sperm associated antigen 9 [Source:HGNC Symbol;Acc:HGNC:14524]
FBXO11	267.983	-0.558772	0.197568	-2.82826	0.00468024	0.0438687	gopAga1_00004661	ENSP00000385398	ENSG00000138081	80204	F-box protein 11 [Source:HGNC Symbol;Acc:HGNC:13590]
USP24	436.465	-0.539903	0.190877	-2.82854	0.00467608	0.0438687	gopAga1_00005677	ENSP00000294383	ENSG00000162402	23358	ubiquitin specific peptidase 24 [Source:HGNC Symbol;Acc:HGNC:12623]
	40.4521	1.191	0.421848	2.82329	0.00475338	0.0445076	gopAga1_00017863	No match
SLC7A3	85.3905	0.750961	0.266057	2.82256	0.00476418	0.044562	gopAga1_00017114	ENSP00000298085	ENSG00000165349	84889	solute carrier family 7 member 3 [Source:HGNC Symbol;Acc:HGNC:11061]
CALCOCO1	38.4225	0.942879	0.33424	2.82096	0.00478799	0.044738	gopAga1_00015680	ENSP00000447647	ENSG00000012822	57658	calcium binding and coiled-coil domain 1 [Source:HGNC Symbol;Acc:HGNC:29306]
	28.7365	-0.856339	0.303722	-2.81948	0.00481018	0.0448716	gopAga1_00011891	No match
RNMT	1032.09	-0.537934	0.190866	-2.81838	0.00482666	0.0448716	gopAga1_00007230	ENSP00000262173	ENSG00000101654	8731	RNA guanine-7 methyltransferase [Source:HGNC Symbol;Acc:HGNC:10075]
ACP2	100.929	0.758763	0.269224	2.81833	0.00482738	0.0448716	gopAga1_00001591	ENSGALP00000013353	ENSGALG00000008211	428864	Gallus gallus acid phosphatase 2, lysosomal (ACP2), transcript variant 1, mRNA. [Source:RefSeq mRNA;Acc:NM_001357093]
PACS1	45.919	1.11422	0.395266	2.81891	0.00481872	0.0448716	gopAga1_00008505	ENSGALP00000013937	ENSGALG00000008567	421254	phosphofurin acidic cluster sorting protein 1 [Source:NCBI gene;Acc:421254]
TIRAP	68.0103	1.16147	0.412081	2.81856	0.00482403	0.0448716	gopAga1_00009580	ENSP00000436967	ENSG00000150455	114609	TIR domain containing adaptor protein [Source:HGNC Symbol;Acc:HGNC:17192]
FAM120A	945.485	-0.763802	0.27108	-2.81763	0.00483802	0.0449238	gopAga1_00003193	ENSP00000277165	ENSG00000048828	23196	family with sequence similarity 120A [Source:HGNC Symbol;Acc:HGNC:13247]
BRCA1	19.038	-1.0892	0.386755	-2.81625	0.0048588	0.0450699	gopAga1_00002501	ENSP00000350283	ENSG00000012048	672	BRCA1, DNA repair associated [Source:HGNC Symbol;Acc:HGNC:1100]
RARS	172.462	-0.843376	0.299546	-2.81551	0.00486999	0.0451268	gopAga1_00002099	ENSP00000231572	ENSG00000113643	5917	arginyl-tRNA synthetase [Source:HGNC Symbol;Acc:HGNC:9870]
	177.668	-0.996606	0.354335	-2.81261	0.00491412	0.0454373	gopAga1_00001452	No match
NETO2	544.998	-0.675354	0.240142	-2.81231	0.00491873	0.0454373	gopAga1_00003432	ENSP00000455169	ENSG00000171208	81831	neuropilin and tolloid like 2 [Source:HGNC Symbol;Acc:HGNC:14644]
ARHGEF11	38.7043	1.26197	0.448636	2.8129	0.00490968	0.0454373	gopAga1_00010398	ENSPSIP00000014585	ENSPSIG00000012984		Rho guanine nucleotide exchange factor 11 [Source:HGNC Symbol;Acc:HGNC:14580]
TMTC3	139.549	-0.734439	0.261268	-2.81105	0.00493795	0.0455677	gopAga1_00011454	ENSP00000266712	ENSG00000139324	160418	transmembrane and tetratricopeptide repeat containing 3 [Source:HGNC Symbol;Acc:HGNC:26899]
	356.421	1.32461	0.471272	2.81072	0.00494308	0.0455681	gopAga1_00014248	XP_005294113.1		101933063	zinc finger protein 239-like
CPEB3	47.4347	-1.15413	0.41084	-2.8092	0.00496643	0.0455953	gopAga1_00002858	ENSP00000398310	ENSG00000107864	22849	cytoplasmic polyadenylation element binding protein 3 [Source:HGNC Symbol;Acc:HGNC:21746]
TLK1	54.5667	-0.88268	0.314185	-2.80943	0.00496294	0.0455953	gopAga1_00001870	ENSP00000411099	ENSG00000198586	9874	tousled like kinase 1 [Source:HGNC Symbol;Acc:HGNC:11841]
CCT4	629.858	-0.706107	0.251334	-2.80943	0.00496288	0.0455953	gopAga1_00002802	ENSP00000443061	ENSG00000115484	10575	chaperonin containing TCP1 subunit 4 [Source:HGNC Symbol;Acc:HGNC:1617]
THOC7	524.357	-0.624752	0.222377	-2.80943	0.0049629	0.0455953	gopAga1_00010490	ENSP00000295899	ENSG00000163634	80145	THO complex 7 [Source:HGNC Symbol;Acc:HGNC:29874]
ZDHHC3	140.224	-0.609592	0.217231	-2.80619	0.00501307	0.0459472	gopAga1_00019234	ENSP00000486386	ENSG00000280674	51304	zinc finger DHHC-type containing 3 [Source:HGNC Symbol;Acc:HGNC:18470]
EIF4EBP3	138.147	1.09005	0.388463	2.80607	0.00501504	0.0459472	gopAga1_00003322	ENSP00000308472	ENSG00000243056	8637	eukaryotic translation initiation factor 4E binding protein 3 [Source:HGNC Symbol;Acc:HGNC:3290]
HMGB2	2183.77	-1.01084	0.360434	-2.8045	0.00503953	0.0461238	gopAga1_00002766	ENSP00000393448	ENSG00000164104	3148	high mobility group box 2 [Source:HGNC Symbol;Acc:HGNC:5000]
CBX3	2252.28	-0.747113	0.266429	-2.80417	0.00504463	0.0461238	gopAga1_00016571	ENSP00000379670	ENSG00000122565	11335	chromobox 3 [Source:HGNC Symbol;Acc:HGNC:1553]
NT5M	54.1789	0.582087	0.207605	2.80382	0.00505017	0.0461273	gopAga1_00008058	ENSP00000373674	ENSG00000205309	56953	5',3'-nucleotidase, mitochondrial [Source:HGNC Symbol;Acc:HGNC:15769]
	223.366	-0.6495	0.231748	-2.80261	0.00506904	0.0462153	gopAga1_00015543	No match
SLC39A9	258.315	-0.419552	0.149704	-2.80254	0.00507014	0.0462153	gopAga1_00017432	ENSP00000451833	ENSG00000029364	55334	solute carrier family 39 member 9 [Source:HGNC Symbol;Acc:HGNC:20182]
CD2BP2	222.498	0.836534	0.298569	2.80181	0.00508164	0.0462377	gopAga1_00018406	ENSP00000456935	ENSG00000169217	10421	CD2 cytoplasmic tail binding protein 2 [Source:HGNC Symbol;Acc:HGNC:1656]
GATA1	4509.73	0.918952	0.327995	2.80173	0.00508294	0.0462377	gopAga1_00019694	ENSP00000365853	ENSG00000102145	2623	GATA binding protein 1 [Source:HGNC Symbol;Acc:HGNC:4170]
BTBD1	773.14	-0.593058	0.211766	-2.80053	0.00510183	0.0463153	gopAga1_00011004	ENSP00000261721	ENSG00000064726	53339	BTB domain containing 1 [Source:HGNC Symbol;Acc:HGNC:1120]
101954133	16.6956	0.800277	0.285739	2.80073	0.00509874	0.0463153	gopAga1_00014835	XP_005307729.1
GOLT1B	307.408	-0.536468	0.191597	-2.79998	0.00511065	0.0463483	gopAga1_00004511	ENSP00000229314	ENSG00000111711	51026	golgi transport 1B [Source:HGNC Symbol;Acc:HGNC:20175]
KATNB1	146.082	0.41233	0.1473	2.79926	0.00512199	0.0463572	gopAga1_00009407	ENSP00000368982	ENSG00000140854	10300	katanin regulatory subunit B1 [Source:HGNC Symbol;Acc:HGNC:6217]
CD276	36.0584	0.801685	0.286381	2.79936	0.00512039	0.0463572	gopAga1_00015386	ENSP00000320058	ENSG00000103855	80381	CD276 molecule [Source:HGNC Symbol;Acc:HGNC:19137]
PDP1	112.583	-0.600965	0.214752	-2.79842	0.00513534	0.0464117	gopAga1_00007170	ENSP00000379503	ENSG00000164951	54704	pyruvate dehyrogenase phosphatase catalytic subunit 1 [Source:HGNC Symbol;Acc:HGNC:9279]
	2066.11	1.2585	0.449748	2.79823	0.0051384	0.0464117	gopAga1_00018575	XP_005315422.1		101946758	class I histocompatability antigen, F10 alpha chain-like
ATF5	2856.63	1.10895	0.396377	2.79772	0.0051465	0.0464379	gopAga1_00016264	ENSP00000396954	ENSG00000169136	22809	activating transcription factor 5 [Source:HGNC Symbol;Acc:HGNC:790]
PRPF4B	2221.66	-0.956466	0.34202	-2.79652	0.00516562	0.0464698	gopAga1_00017155	ENSP00000337194	ENSG00000112739	8899	pre-mRNA processing factor 4B [Source:HGNC Symbol;Acc:HGNC:17346]
ANXA1	1111.84	-0.955689	0.341731	-2.79661	0.00516419	0.0464698	gopAga1_00007941	ENSP00000366109	ENSG00000135046	301	annexin A1 [Source:HGNC Symbol;Acc:HGNC:533]
TCF7L2	251.034	-0.733524	0.262246	-2.79708	0.00515666	0.0464698	gopAga1_00008095	ENSP00000277945	ENSG00000148737	6934	transcription factor 7 like 2 [Source:HGNC Symbol;Acc:HGNC:11641]
F10	83.2001	-0.902343	0.322994	-2.79368	0.00521114	0.0467887	gopAga1_00017007	ENSP00000364709	ENSG00000126218	2159	coagulation factor X [Source:HGNC Symbol;Acc:HGNC:3528]
VWA5A	859.062	0.969784	0.347138	2.79366	0.00521154	0.0467887	gopAga1_00016764	ENSP00000376504	ENSG00000110002	4013	von Willebrand factor A domain containing 5A [Source:HGNC Symbol;Acc:HGNC:6658]
	38.3524	1.84161	0.65941	2.79281	0.00522521	0.0468645	gopAga1_00020128	No match
ZNF541	43.7976	-0.914174	0.327516	-2.79123	0.00525076	0.0470464	gopAga1_00009327	ENSP00000375770	ENSG00000118156	84215	zinc finger protein 541 [Source:HGNC Symbol;Acc:HGNC:25294]
CHMP5	994.188	-0.577326	0.206901	-2.79035	0.00526513	0.0470808	gopAga1_00007364	ENSP00000223500	ENSG00000086065	51510	charged multivesicular body protein 5 [Source:HGNC Symbol;Acc:HGNC:26942]
GRK6	112.304	0.790462	0.283268	2.79051	0.00526245	0.0470808	gopAga1_00014013	ENSP00000433511	ENSG00000198055	2870	G protein-coupled receptor kinase 6 [Source:HGNC Symbol;Acc:HGNC:4545]
GCC2	460.14	-0.887801	0.318229	-2.78982	0.00527371	0.0471104	gopAga1_00012068	ENSP00000307939	ENSG00000135968	9648	GRIP and coiled-coil domain containing 2 [Source:HGNC Symbol;Acc:HGNC:23218]
ITGA1	58.9039	-0.877058	0.314647	-2.78743	0.00531278	0.0473176	gopAga1_00007975	ENSP00000282588	ENSG00000213949	3672	integrin subunit alpha 1 [Source:HGNC Symbol;Acc:HGNC:6134]
ZNF335	3997.48	0.71478	0.256427	2.78746	0.00531228	0.0473176	gopAga1_00011764	ENSP00000325326	ENSG00000198026	63925	zinc finger protein 335 [Source:HGNC Symbol;Acc:HGNC:15807]
DUSP9	198.339	0.778621	0.279315	2.78761	0.00530977	0.0473176	gopAga1_00019231	XP_005280167.1		101935008	dual specificity protein phosphatase 9
SHISA5	305.133	-0.919913	0.330153	-2.78632	0.005331	0.0474326	gopAga1_00004287	ENSP00000484992	ENSG00000164054	51246	shisa family member 5 [Source:HGNC Symbol;Acc:HGNC:30376]
GRHPR	572.831	0.708883	0.254513	2.78525	0.00534864	0.0474672	gopAga1_00010057	ENSP00000313432	ENSG00000137106	9380	glyoxylate and hydroxypyruvate reductase [Source:HGNC Symbol;Acc:HGNC:4570]
	90.0452	0.998122	0.358377	2.78512	0.00535081	0.0474672	gopAga1_00019792	XP_008176247.1		101943841	rho guanine nucleotide exchange factor 11
RRP12	205.351	1.00638	0.36129	2.7855	0.00534446	0.0474672	gopAga1_00013614	ENSP00000360031	ENSG00000052749	23223	ribosomal RNA processing 12 homolog [Source:HGNC Symbol;Acc:HGNC:29100]
DNAJC3	559.475	0.888096	0.319012	2.78389	0.00537105	0.0475995	gopAga1_00019561	ENSP00000473631	ENSG00000102580	5611	DnaJ heat shock protein family (Hsp40) member C3 [Source:HGNC Symbol;Acc:HGNC:9439]
RBL1	421.426	-0.508887	0.182845	-2.78316	0.00538322	0.0476601	gopAga1_00008892	ENSP00000362768	ENSG00000080839	5933	RB transcriptional corepressor like 1 [Source:HGNC Symbol;Acc:HGNC:9893]
TMC4	23.6732	1.54723	0.556037	2.78259	0.00539265	0.0476964	gopAga1_00017577	XP_008174327.1		101944438	transmembrane channel like 7
CIP2A	179.482	-0.784363	0.282346	-2.77802	0.00546911	0.0482296	gopAga1_00010376	ENSP00000295746	ENSG00000163507	57650	cell proliferation regulating inhibitor of protein phosphatase 2A [Source:HGNC Symbol;Acc:HGNC:29302]
DDX18	415.832	-0.587457	0.211442	-2.77834	0.00546375	0.0482296	gopAga1_00019581	ENSP00000263239	ENSG00000088205	8886	DEAD-box helicase 18 [Source:HGNC Symbol;Acc:HGNC:2741]
	1755.23	0.719706	0.259029	2.77848	0.00546136	0.0482296	gopAga1_00018480	No match
SMC4	56.6009	-1.16362	0.418934	-2.77758	0.00547646	0.0482365	gopAga1_00009742	ENSP00000420121	ENSG00000113810	10051	structural maintenance of chromosomes 4 [Source:HGNC Symbol;Acc:HGNC:14013]
BRCA2	78.7529	-1.13635	0.409151	-2.77733	0.00548068	0.0482365	gopAga1_00002376	ENSP00000439902	ENSG00000139618	675	BRCA2, DNA repair associated [Source:HGNC Symbol;Acc:HGNC:1101]
NOP2	307.581	0.61778	0.222506	2.77646	0.00549541	0.0483186	gopAga1_00006488	ENSP00000442895	ENSG00000111641	4839	NOP2 nucleolar protein [Source:HGNC Symbol;Acc:HGNC:7867]
TNIP3	17.443	-2.05152	0.739189	-2.77536	0.00551398	0.0484342	gopAga1_00002959	ENSP00000057513	ENSG00000050730	79931	TNFAIP3 interacting protein 3 [Source:HGNC Symbol;Acc:HGNC:19315]
GATAD2A	185.86	-0.946377	0.341137	-2.77418	0.00553407	0.048563	gopAga1_00006756	ENSP00000353463	ENSG00000167491	54815	GATA zinc finger domain containing 2A [Source:HGNC Symbol;Acc:HGNC:29989]
PA2G4	1149.28	0.624422	0.225177	2.77303	0.00555372	0.0486399	gopAga1_00001166	ENSP00000302886	ENSG00000170515	5036	proliferation-associated 2G4 [Source:HGNC Symbol;Acc:HGNC:8550]
FAM50A	791.783	0.713638	0.257343	2.7731	0.00555247	0.0486399	gopAga1_00019735	ENSP00000377225	ENSG00000071859	9130	family with sequence similarity 50 member A [Source:HGNC Symbol;Acc:HGNC:18786]
ODC1	666.192	-1.28275	0.462827	-2.77156	0.00557889	0.0486944	gopAga1_00018112	ENSP00000385333	ENSG00000115758	4953	ornithine decarboxylase 1 [Source:HGNC Symbol;Acc:HGNC:8109]
CENPS-CORT	289.858	-1.00093	0.361148	-2.77152	0.00557954	0.0486944	gopAga1_00001840	ENSP00000473509	ENSG00000251503	100526739	CENPS-CORT readthrough [Source:HGNC Symbol;Acc:HGNC:38843]
CXorf36	179.078	-0.823482	0.297136	-2.77139	0.00558172	0.0486944	gopAga1_00002587	ENSP00000381086	ENSG00000147113	79742	chromosome X open reading frame 36 [Source:HGNC Symbol;Acc:HGNC:25866]
	129.971	-0.601161	0.216867	-2.77203	0.00557076	0.0486944	gopAga1_00016940	ENSGALP00000021867	ENSGALG00000013430	420992	LOC420992 [Source:NCBI gene;Acc:420992]
ATP6V1H	176.357	-0.592238	0.213877	-2.76907	0.00562172	0.0489529	gopAga1_00002373	ENSP00000379995	ENSG00000047249	51606	ATPase H+ transporting V1 subunit H [Source:HGNC Symbol;Acc:HGNC:18303]
ENTPD7	462.824	0.656634	0.237135	2.76903	0.0056223	0.0489529	gopAga1_00002594	ENSP00000359520	ENSG00000198018	57089	ectonucleoside triphosphate diphosphohydrolase 7 [Source:HGNC Symbol;Acc:HGNC:19745]
SF3B4	460.495	0.777877	0.281024	2.76801	0.00563993	0.0490586	gopAga1_00004404	ENSP00000391114	ENSG00000143368	10262	splicing factor 3b subunit 4 [Source:HGNC Symbol;Acc:HGNC:10771]
METAP1	162.613	-0.766793	0.277062	-2.76759	0.00564724	0.0490744	gopAga1_00014814	ENSP00000296411	ENSG00000164024	23173	methionyl aminopeptidase 1 [Source:HGNC Symbol;Acc:HGNC:15789]
PPIP5K2	110.568	-0.534464	0.193226	-2.766	0.00567478	0.0492659	gopAga1_00015471	ENSP00000351126	ENSG00000145725	23262	diphosphoinositol pentakisphosphate kinase 2 [Source:HGNC Symbol;Acc:HGNC:29035]
	27.6066	-0.799896	0.28932	-2.76475	0.00569673	0.0492841	gopAga1_00017523	XP_005307058.1		101935031	coiled-coil domain-containing protein 138-like
TMEM19	232.914	-0.776052	0.280642	-2.76528	0.00568741	0.0492841	gopAga1_00001600	ENSP00000266673	ENSG00000139291	55266	transmembrane protein 19 [Source:HGNC Symbol;Acc:HGNC:25605]
NOL12	69.6709	0.892018	0.322728	2.76399	0.00570994	0.0492841	gopAga1_00009832	ENSP00000482349	ENSG00000273899	79159	nucleolar protein 12 [Source:HGNC Symbol;Acc:HGNC:28585]
JMJD8	38.7501	1.04728	0.378863	2.76427	0.0057051	0.0492841	gopAga1_00000548	ENSP00000477481	ENSG00000161999	339123	jumonji domain containing 8 [Source:HGNC Symbol;Acc:HGNC:14148]
	111.63	1.07409	0.388542	2.76441	0.00570264	0.0492841	gopAga1_00019529	XP_008174403.1		101942099	guanylate-binding protein 3-like
	44.7054	1.07638	0.38927	2.76511	0.0056903	0.0492841	gopAga1_00016507	No match
SMARCD2	306.254	0.915215	0.331171	2.76357	0.00571724	0.0492995	gopAga1_00011176	ENSP00000392617	ENSG00000108604	6603	SWI/SNF related, matrix associated, actin dependent regulator of chromatin, subfamily d, member 2 [Source:HGNC Symbol;Acc:HGNC:11107]
SRSF9	167.482	0.647617	0.234381	2.7631	0.00572555	0.0493236	gopAga1_00007774	ENSP00000229390	ENSG00000111786	8683	serine and arginine rich splicing factor 9 [Source:HGNC Symbol;Acc:HGNC:10791]
DELE1	39.3538	0.733054	0.265365	2.76244	0.00573711	0.0493286	gopAga1_00014379	ENSP00000194118	ENSG00000081791	9812	DAP3 binding cell death enhancer 1 [Source:HGNC Symbol;Acc:HGNC:28969]
TACO1	508.088	1.17833	0.426556	2.76244	0.00573717	0.0493286	gopAga1_00013203	ENSP00000258975	ENSG00000136463	51204	translational activator of cytochrome c oxidase I [Source:HGNC Symbol;Acc:HGNC:24316]
PAK4	33.6353	0.790645	0.286295	2.76164	0.00575119	0.0493542	gopAga1_00006031	ENSP00000353625	ENSG00000130669	10298	p21 (RAC1) activated kinase 4 [Source:HGNC Symbol;Acc:HGNC:16059]
UNC45A	150.551	0.824149	0.298398	2.76192	0.00574631	0.0493542	gopAga1_00016532	ENSP00000407487	ENSG00000140553	55898	unc-45 myosin chaperone A [Source:HGNC Symbol;Acc:HGNC:30594]
ZRSR2	1527.05	-1.32891	0.481347	-2.76082	0.00576563	0.0494247	gopAga1_00010421	ENSP00000303015	ENSG00000169249	8233	zinc finger CCCH-type, RNA binding motif and serine/arginine rich 2 [Source:HGNC Symbol;Acc:HGNC:23019]
DDA1	88.6046	-0.817271	0.296088	-2.76023	0.00577598	0.0494247	gopAga1_00001815	ENSP00000472171	ENSG00000130311	79016	DET1 and DDB1 associated 1 [Source:HGNC Symbol;Acc:HGNC:28360]
ZFR	828.51	-0.600606	0.217579	-2.76041	0.00577289	0.0494247	gopAga1_00011930	ENSP00000265069	ENSG00000056097	51663	zinc finger RNA binding protein [Source:HGNC Symbol;Acc:HGNC:17277]
ZNF282	92.8266	1.0983	0.398304	2.75744	0.00582552	0.049801	gopAga1_00016485	ENSACAP00000006471	ENSACAG00000006602	100555817	zinc finger protein 282 [Source:NCBI gene;Acc:100555817]
CDC7	22.8245	-1.07963	0.391625	-2.7568	0.00583701	0.0498515	gopAga1_00000254	ENSP00000393139	ENSG00000097046	8317	cell division cycle 7 [Source:HGNC Symbol;Acc:HGNC:1745]
HMGCS1	342.23	-0.438854	0.159226	-2.75617	0.00584822	0.0498521	gopAga1_00015341	ENSP00000399402	ENSG00000112972	3157	3-hydroxy-3-methylglutaryl-CoA synthase 1 [Source:HGNC Symbol;Acc:HGNC:5007]
CNPY2	1718.28	0.8795	0.319081	2.75635	0.00584504	0.0498521	gopAga1_00001177	ENSP00000273308	ENSG00000257727	10330	canopy FGF signaling regulator 2 [Source:HGNC Symbol;Acc:HGNC:13529]
PNISR	1848.64	-1.16223	0.421814	-2.75531	0.0058636	0.0499355	gopAga1_00010215	ENSP00000387997	ENSG00000132424	25957	PNN interacting serine and arginine rich protein [Source:HGNC Symbol;Acc:HGNC:21222]
FANCB	64.8652	-0.841871	0.305776	-2.75322	0.00590114	0.0499473	gopAga1_00016013	ENSP00000381378	ENSG00000181544	2187	Fanconi anemia complementation group B [Source:HGNC Symbol;Acc:HGNC:3583]
	542.761	-0.775158	0.28153	-2.75338	0.00589837	0.0499473	gopAga1_00002572	No match
UBLCP1	268.195	-0.769861	0.279481	-2.75461	0.00587618	0.0499473	gopAga1_00007897	ENSP00000296786	ENSG00000164332	134510	ubiquitin like domain containing CTD phosphatase 1 [Source:HGNC Symbol;Acc:HGNC:28110]
PDHA1	363.411	-0.407411	0.147985	-2.75306	0.00590408	0.0499473	gopAga1_00002579	ENSP00000369134	ENSG00000131828	5160	pyruvate dehydrogenase E1 alpha 1 subunit [Source:HGNC Symbol;Acc:HGNC:8806]
PUF60	401.459	0.533672	0.19381	2.75358	0.00589476	0.0499473	gopAga1_00005161	ENSP00000432610	ENSG00000179950	22827	poly(U) binding splicing factor 60 [Source:HGNC Symbol;Acc:HGNC:17042]
C11orf49	45.6108	0.584365	0.212184	2.75404	0.00588638	0.0499473	gopAga1_00001596	ENSP00000278460	ENSG00000149179	79096	chromosome 11 open reading frame 49 [Source:HGNC Symbol;Acc:HGNC:28720]
CCL21	45.1464	1.15674	0.419967	2.75436	0.00588064	0.0499473	gopAga1_00018788	ENSP00000259607	ENSG00000137077	6366	C-C motif chemokine ligand 21 [Source:HGNC Symbol;Acc:HGNC:10620]
	37.9842	1.13611	0.412722	2.75273	0.00591009	0.0499509	gopAga1_00018987	No match
		679 down
		379 up
		1058 total
