# Supplementary material for: Immune and sex-biased gene expression in the threatened Mojave desert tortoise, Gopherus agassizii
Source: PLoS One. 2020 Aug 26;15(8):e0238202. doi: 10.1371/journal.pone.0238202 (PMC7449761; doi:10.1371/journal.pone.0238202)
Supplement: S4 Appendix — (XLSX) [file pone.0238202.s011.xlsx]

## Sheet: Sex GO Biological Process
Appendix S4 Enriched Gene Ontology (GO) terms for Biological Processes that are uniquely differentially expressed based on sex.
Adj. p value	GO ID	GO Term	No. of genes	Associated differentially expressed genes
5.29e-25	GO:0044237	cellular metabolic process	433	TRIM25, PEMT, DAZAP2, C1D, SMARCB1, TCF25, BRPF1, DDX18, CHORDC1, RAC1, RMND5A, GTF2F1, RELB, RAB8A, DVL3, RUVBL2, DNMT1, IKBKG, CLCN3, CUL3, SGSH, MSH6, FBXO11, DNAJB1, MTHFD2, AMPD3, TFAP4, RANBP1, UQCC1, SRA1, INPP5K, TEP1, PKNOX1, CCT4, PRPF31, HIPK1, GABPA, DERL3, UBE2G2, RNMT, DMAP1, ODC1, PABPC4, GIT1, ATAD1, DNAJB9, PPP1CB, NFE2L2, ADSS, MTREX, LONRF3, DYRK3, MAPKAPK2, BRCA1, SUZ12, ATAD5…
1.02e-16	GO:0051641	cellular localization	153	SEC24B, RAC1, CSE1L, AP2A2, RAB8A, DVL3, RUVBL2, IKBKG, CLCN3, CUL3, LETM1, RANBP1, INPP5K, KIF5B, CCT4, PHAX, PRPF31, RALA, DERL3, UBE2G2, DMAP1, ANP32E, NUP50, PACSIN2, BRCA1, RAB5A, YWHAB, KPNA2, CDK5RAP3, YWHAH, CDK1, PSEN1, CEP290, HSP90B1, VPS26A, RAB21, ACTR2, OSBPL8, XPO1, PPP2CA, PAFAH1B1, SLC6A4, SPAG9, TMEM107, SCFD1, VIPAS39, HSP90AA1, SSR1, PDCD6, HMGCR, PPP3CB, DMTN, NIPBL, CCT5, RA…
1.27e-16	GO:0006996	organelle organization	200	SMARCB1, SEC24B, BRPF1, CHORDC1, RAC1, ACP2, RAB8A, RUVBL2, DNMT1, CLCN3, CUL3, LETM1, MSH6, RANBP1, UQCC1, INPP5K, TEP1, KIF5B, CCT4, RALA, DMAP1, KIF11, HMGB3, ANP32E, NCAPG, DYRK3, BRCA1, SUZ12, ABR, RAB5A, TROVE2, YWHAH, CDK1, PSEN1, CEP290, HSP90B1, SUPV3L1, ACTR2, LYRM7, XPO1, PRKAR1A, PAFAH1B1, TMEM107, SCFD1, TRIP11, GOLGA5, YY1, HSP90AA1, CDC42BPB, PDCD6, PPIF, BAP1, ZMYM2, RGCC, BORA, S…
3.75e-16	GO:0019222	regulation of metabolic process	298	TRIM25, PEMT, DAZAP2, C1D, SMARCB1, TCF25, BRPF1, CHORDC1, RAC1, GTF2F1, RELB, RAB8A, DVL3, RUVBL2, DNMT1, IKBKG, CLCN3, CUL3, MSH6, DNAJB1, TFAP4, UQCC1, SRA1, INPP5K, PKNOX1, CCT4, HIPK1, GABPA, DERL3, UBE2G2, DMAP1, ODC1, PABPC4, GIT1, ATAD1, PPP1CB, NFE2L2, LONRF3, MAPKAPK2, BRCA1, SUZ12, ATAD5, CRLF3, SLC35C2, YWHAB, NOL11, CBX1, CDK5RAP3, AATF, YWHAH, SLC35B4, MYDGF, CDK1, PSEN1, CEP290, HS…
1.53e-06	GO:0033554	cellular response to stress	78	TRIM25, SMARCB1, CHORDC1, RELB, DVL3, CUL3, TBL2, DNAJB1, TFAP4, HIPK1, DERL3, UBE2G2, DNAJB9, NFE2L2, DYRK3, MAPKAPK2, ATAD5, CDK5RAP3, CDK1, PSEN1, HSP90B1, PAFAH1B1, POLE2, TMX1, NET1, YY1, PDCD6, RAD17, HMGCR, PSMC6, PPIF, RGCC, NIPBL, HSF1, POLH, XDH, BAG6, GNL1, SLK, POLL, USP16, GET4, PSMD14, PTPN1, EIF2A, INTS3, SMC2, SYF2, BLM, STK26, CUL4A, MAP3K21, MRE11, SZT2, ATP7A, SMC4, UBA6, SMUG1…
7.45e-06	GO:0070887	cellular response to chemical stimulus	130	TRIM25, SMARCB1, RAC1, RAB8A, RUVBL2, DNMT1, CUL3, TBL2, TFAP4, RANBP1, SRA1, INPP5K, KIF5B, HIPK1, GABPA, DERL3, UBE2G2, RNMT, GIT1, DNAJB9, NFE2L2, MAPKAPK2, BRCA1, CDK5RAP3, YWHAH, PSEN1, HSP90B1, ACTR2, OSBPL8, CDC34, PPP2CA, TNIP1, RPS6KB1, PAFAH1B1, SLC6A4, NET1, YY1, PDCD6, HMGCR, PPP3CB, PPIF, RGCC, DMTN, DNAJC3, RANGAP1, LITAF, HSF1, TFRC, IFNAR1, CALCOCO1, PLA2G7, UBR2, SIK1, XDH, PDPK1…
2.85e-05	GO:0032648	regulation of interferon-beta production	9	POLR3D, RELB, YY1, IFNAR1, RIOK3, IFIH1, POLR3C, TRAF3IP1, HMGB1
2.95e-05	GO:0035556	intracellular signal transduction	116	TRIM25, RAC1, RELB, DVL3, DNMT1, IKBKG, CUL3, MSH6, TFAP4, INPP5K, STIMATE, HIPK1, GIT1, NFE2L2, DYRK3, MAPKAPK2, BRCA1, SUZ12, ATAD5, CRLF3, CDK5RAP3, MYDGF, PSEN1, OSBPL8, FBXW11, CDC34, TNIP1, RPS6KB1, GGNBP2, PAFAH1B1, SPAG9, HSP90AA1, PDCD6, HMGCR, PPP3CB, PPIF, SORBS3, DMTN, DOK2, LITAF, HSF1, RRN3, ITSN1, UBR2, SIK1, MYOM1, XDH, PDPK1, MLST8, BAG6, RIOK3, NDFIP1, RPS6KA4, SHOC2, TCF7L2, SL…
0.000413	GO:0030099	myeloid cell differentiation	16	GABPA, PABPC4, DYRK3, PSEN1, PAFAH1B1, ACIN1, TFRC, SP3, FADD, CUL4A, IREB2, OSTM1, RBPJ, PIK3R1, SOX6, HMGB1
0.000734	GO:0071417	cellular response to organonitrogen compound	23	RAB8A, DNMT1, GABPA, PSEN1, HSP90B1, OSBPL8, RPS6KB1, SLC6A4, DMTN, RANGAP1, HSF1, PDPK1, ZEB1, PTPN1, PIK3R3, ACTB, BLM, CISH, ATP7A, LEPROT, DENND4C, PIK3R1, MAPK1
0.000918	GO:0002066	columnar/cuboidal epithelial cell development	8	SEC24B, RAC1, PAFAH1B1, SCRIB, PDPK1, SIDT2, RFX3, YIPF6
0.00125	GO:2000819	regulation of nucleotide-excision repair	2	CUL4A, HMGB1
0.00147	GO:0039694	viral RNA genome replication	5	SMARCB1, INPP5K, RAB5A, ATG16L2, PCBP2
0.00182	GO:0006826	iron ion transport	5	TFRC, ATP7A, SLC25A37, LMTK2, CLTC
0.00187	GO:0055072	iron ion homeostasis	4	TFRC, SLC25A37, ATP6V0A2, NCOA4
0.00188	GO:0010032	meiotic chromosome condensation	2	SMC2, SMC4
0.00325	GO:0046040	IMP metabolic process	3	AMPD3, ADSS, NT5C2
0.00361	GO:0043583	ear development	14	SEC24B, RAC1, DVL3, MAPKAPK2, ABR, CEP290, PAFAH1B1, TRIP11, NIPBL, SCRIB, ZEB1, MKS1, RBPJ, MAPK1
0.0037	GO:0033572	transferrin transport	3	TFRC, LMTK2, CLTC
0.00388	GO:0008283	cell proliferation	95	PEMT, SMARCB1, BRPF1, RAC1, DNMT1, TFAP4, SRA1, HIPK1, ODC1, BRCA1, SUZ12, ATAD5, RAB5A, CDK5RAP3, MYDGF, CDK1, PSEN1, CCAR1, RPS6KB1, GGNBP2, PRKAR1A, HNF1B, PAFAH1B1, MED31, SLC6A4, PDCD6, HMGCR, BAP1, RGCC, L3MBTL2, HSF1, SCRIB, RRN3, TFRC, XDH, STRN, PDPK1, ZEB1, NDFIP1, ANXA1, TCF7L2, YME1L1, COPS2, TPD52, GID8, DDX20, NPR1, ECM1, ASPH, SDCBP, CDKN2C, SYF2, ZBTB49, EIF2AK1, N4BP2L2, BLM, MKI…
0.0041	GO:2001275	positive regulation of glucose import in response to insulin stimulus	3	OSBPL8, PIK3R3, PIK3R1
0.00471	GO:0031053	primary miRNA processing	1	DGCR8
0.00595	GO:0010225	response to UV-C	4	YY1, POLH, BRCA2, DCUN1D3
0.00804	GO:0060113	inner ear receptor cell differentiation	7	SEC24B, RAC1, PAFAH1B1, TRIP11, SCRIB, MKS1, RBPJ
0.00835	GO:0038161	prolactin signaling pathway	1	CREBRF
0.00929	GO:0072175	epithelial tube formation	11	SEC24B, BRPF1, DVL3, RALA, NUP50, CEP290, HNF1B, SCRIB, IFT57, MKS1, IPMK
0.00993	GO:0099093	calcium export from the mitochondrion	2	LETM1, SLC8B1
0.0102	GO:0019080	viral gene expression	7	SMARCB1, TFAP4, INPP5K, DENR, CCNT2, TARDBP, PCBP2
0.0104	GO:0050687	negative regulation of defense response to virus	4	RIOK3, TRAF3IP1, NPLOC4, PCBP2
0.0105	GO:0060716	labyrinthine layer blood vessel development	3	GGNBP2, RBPJ, MAPK1
0.0115	GO:0038108	negative regulation of appetite by leptin-mediated signaling pathway	1	MKKS
0.0115	GO:0030954	astral microtubule nucleation	1	CENPJ
0.0121	GO:0001738	morphogenesis of a polarized epithelium	7	SEC24B, RAC1, DVL3, PAFAH1B1, MKS1, TRAF3IP1, EXOC5
0.0123	GO:0042491	inner ear auditory receptor cell differentiation	5	SEC24B, RAC1, PAFAH1B1, SCRIB, RBPJ
0.0125	GO:0007169	transmembrane receptor protein tyrosine kinase signaling pathway	19	GIT1, MAPKAPK2, PSEN1, OSBPL8, RPS6KB1, PDCD6, DOK2, PDPK1, RABGEF1, PTPN1, PIK3R3, SS18, LMTK2, RBPJ, PRKD2, PIK3R1, NDST1, ERBB2, MAPK1
0.0128	GO:0021747	cochlear nucleus development	2	SEC24B, SCRIB
0.0128	GO:0032429	regulation of phospholipase A2 activity	3	ANXA1, PLAA, PPT1
0.0137	GO:0090326	positive regulation of locomotion involved in locomotory behavior	1	VPS35
0.0144	GO:0034551	mitochondrial respiratory chain complex III assembly	3	UQCC1, LYRM7, BCS1L
0.0145	GO:1902036	regulation of hematopoietic stem cell differentiation	3	AP2A2, NFE2L2, N4BP2L2
0.015	GO:0032237	activation of store-operated calcium channel activity	2	STIMATE, ASPH
0.0158	GO:0043149	stress fiber assembly	9	RAC1, CUL3, INPP5K, RGCC, SORBS3, MKKS, WAS, ARAP1, PIK3R1
0.0158	GO:0030038	contractile actin filament bundle assembly	9	RAC1, CUL3, INPP5K, RGCC, SORBS3, MKKS, WAS, ARAP1, PIK3R1
0.0169	GO:0060296	regulation of cilium beat frequency involved in ciliary motility	1	MKKS
0.0185	GO:0006041	glucosamine metabolic process	1	GNPNAT1
0.0186	GO:0001773	myeloid dendritic cell activation	4	RELB, PSEN1, RBPJ, HMGB1
0.019	GO:0098877	neurotransmitter receptor transport to plasma membrane	3	RAB8A, SCRIB, VPS35
0.0202	GO:0042771	intrinsic apoptotic signaling pathway in response to DNA damage by p53 class mediator	6	HIPK1, ATAD5, BAG6, SHISA5, TOPORS, BRCA2
0.021	GO:0000054	ribosomal subunit export from nucleus	3	XPO1, ABCE1, RIOK2
0.0217	GO:0006428	isoleucyl-tRNA aminoacylation	1	IARS
0.0217	GO:0014824	artery smooth muscle contraction	1	MKKS
0.0221	GO:1905166	negative regulation of lysosomal protein catabolic process	1	VPS35
0.0234	GO:0035066	positive regulation of histone acetylation	5	SMARCB1, RUVBL2, BRCA1, RPS6KA4, ARID5A
0.0237	GO:0035521	monoubiquitinated histone deubiquitination	2	BAP1, USP16
0.0246	GO:0006622	protein targeting to lysosome	2	GNPTAB, NCOA4
0.0247	GO:0009988	cell-cell recognition	5	GIT1, CCT5, ST6GALNAC6, CCT2, TCP1
0.025	GO:0045583	regulation of cytotoxic T cell differentiation	1	HSP90AA1
0.0252	GO:0033173	calcineurin-NFAT signaling cascade	4	STIMATE, PPP3CB, PPP3R1, LMCD1
0.0255	GO:0010891	negative regulation of sequestering of triglyceride	2	OSBPL8, ABHD5
0.0256	GO:0003323	type B pancreatic cell development	3	PDPK1, SIDT2, RFX3
0.0268	GO:0070307	lens fiber cell development	1	BFSP2
0.0288	GO:0032148	activation of protein kinase B activity	2	OSBPL8, PDPK1
0.0288	GO:2000331	regulation of terminal button organization	1	VPS35
0.0289	GO:0002270	plasmacytoid dendritic cell activation	1	HMGB1
0.0292	GO:0042775	mitochondrial ATP synthesis coupled electron transport	2	CDK1, CYCS
0.0293	GO:0050910	detection of mechanical stimulus involved in sensory perception of sound	1	MKKS
0.0298	GO:0048793	pronephros development	2	CEP290, HNF1B
0.0299	GO:1905323	telomerase holoenzyme complex assembly	1	HSP90AA1
0.0303	GO:0046498	S-adenosylhomocysteine metabolic process	1	PEMT
0.0303	GO:0006686	sphingomyelin biosynthetic process	1	PEMT
0.0322	GO:0031442	positive regulation of mRNA 3'-end processing	3	HSF1, NCBP1, CPEB3
0.0328	GO:2000454	positive regulation of CD8-positive, alpha-beta cytotoxic T cell extravasation	1	FADD
0.0333	GO:0006044	N-acetylglucosamine metabolic process	2	AMDHD2, GNPNAT1
0.0343	GO:0042423	catecholamine biosynthetic process	2	VPS35, ATP7A
0.0344	GO:0060161	positive regulation of dopamine receptor signaling pathway	1	VPS35
0.0345	GO:0034214	protein hexamerization	1	YME1L1
0.0347	GO:0042149	cellular response to glucose starvation	5	TBL2, NFE2L2, HSPA5, SZT2, HIGD1A
0.0348	GO:0002275	myeloid cell activation involved in immune response	3	PDPK1, RABGEF1, HMGB1
0.0353	GO:0046501	protoporphyrinogen IX metabolic process	2	EIF2AK1, IREB2
0.0358	GO:0090074	negative regulation of protein homodimerization activity	2	SPAG9, HSPA5
0.0373	GO:0070935	3'-UTR-mediated mRNA stabilization	3	MAPKAPK2, ANGEL2, TARDBP
0.0379	GO:0007224	smoothened signaling pathway	9	HIPK1, TROVE2, ULK3, IFT57, STK36, MKS1, TRAF3IP1, NDST1, CENPJ
0.0381	GO:0043519	regulation of myosin II filament organization	1	ACTR3
0.0388	GO:1990705	cholangiocyte proliferation	1	MKI67
0.0398	GO:0019858	cytosine metabolic process	1	MAPK1
0.0401	GO:0098532	histone H3-K27 trimethylation	1	SUZ12
0.0407	GO:0072705	cellular response to mercaptoethanol	1	IREB2
0.0412	GO:0014812	muscle cell migration	4	RPS6KB1, NET1, ATP7A, RBPJ
0.0415	GO:0046134	pyrimidine nucleoside biosynthetic process	2	UMPS, UCKL1
0.0415	GO:1901297	positive regulation of canonical Wnt signaling pathway involved in cardiac muscle cell fate commitment	1	RBPJ
0.0429	GO:0061419	positive regulation of transcription from RNA polymerase II promoter in response to hypoxia	2	NFE2L2, RBPJ
0.043	GO:0042311	vasodilation	1	MKKS
0.0432	GO:0051573	negative regulation of histone H3-K9 methylation	3	SMARCB1, DNMT1, BRCA1
0.0435	GO:0021870	Cajal-Retzius cell differentiation	1	PSEN1
0.0435	GO:0030335	positive regulation of cell migration	18	RAC1, MIEN1, RAB5A, CCAR1, RPS6KB1, PDCD6, DMTN, NIPBL, PDPK1, ACTR3, SDCBP, PLAA, FADD, ATP7A, ITGA2B, PRKD2, PIK3R1, HMGB1
0.0435	GO:1904797	negative regulation of core promoter binding	1	PSEN1
0.0437	GO:1905152	positive regulation of voltage-gated sodium channel activity	1	KIF5B
0.0448	GO:2000741	positive regulation of mesenchymal stem cell differentiation	1	SOX6
0.0448	GO:0021540	corpus callosum morphogenesis	2	PAFAH1B1, SZT2
0.0449	GO:0071921	cohesin loading	2	NIPBL, WAPL
0.0449	GO:0032463	negative regulation of protein homooligomerization	2	RIOK3, VPS35
0.0451	GO:0060003	copper ion export	1	ATP7A
0.0458	GO:1905078	positive regulation of interleukin-17 secretion	1	ARID5A
0.0458	GO:0035946	mitochondrial mRNA surveillance	1	SUPV3L1
0.046	GO:0008635	activation of cysteine-type endopeptidase activity involved in apoptotic process by cytochrome c	1	CYCS
0.0467	GO:0031087	deadenylation-independent decapping of nuclear-transcribed mRNA	2	PNRC2, PNRC1
0.0468	GO:0045494	photoreceptor cell maintenance	1	MKKS
0.0475	GO:0050882	voluntary musculoskeletal movement	1	VPS35
0.0475	GO:0052027	modulation by symbiont of host signal transduction pathway	1	TNIP1
0.0484	GO:0090201	negative regulation of release of cytochrome c from mitochondria	3	PPIF, HIGD1A, FXN
0.0484	GO:0042711	maternal behavior	1	CREBRF
0.0484	GO:2000845	positive regulation of testosterone secretion	1	TMF1
0.0489	GO:0007339	binding of sperm to zona pellucida	3	CCT5, CCT2, TCP1
0.049	GO:0072577	endothelial cell apoptotic process	6	HIPK1, NFE2L2, RGCC, PDPK1, PAK4, PRKCI
0.0498	GO:0033484	nitric oxide homeostasis	1	ADNP
0.0499	GO:0097350	neutrophil clearance	2	ANXA1, HMGB1
